# Supplementary material for: Emergence and spread of a SARS-CoV-2 lineage A variant (A.23.1) with altered spike protein in Uganda
Source: Nat Microbiol. 2021 Jun 23;6(8):1094–101. doi: 10.1038/s41564-021-00933-9 (PMC8318884; doi:10.1038/s41564-021-00933-9)
Supplement: Source Data Fig. 1 — Source data for Fig. 1. [file 41564_2021_933_MOESM3_ESM.zip]

Archive with 2 entries (2 files):
- Figure_1_source_data.csv
- __MACOSX/._Figure_1_source_data.csv
