# Supplementary material for: Emergence and spread of a SARS-CoV-2 lineage A variant (A.23.1) with altered spike protein in Uganda
Source: Nat Microbiol. 2021 Jun 23;6(8):1094–101. doi: 10.1038/s41564-021-00933-9 (PMC8318884; doi:10.1038/s41564-021-00933-9)
Supplement: Source Data Fig. 1 — Source data for Fig. 1. [file 41564_2021_933_MOESM3_ESM.zip › Figure_1_source_data.csv]

Genome_number	Lineage	Date_Sample_collected	Period_4
1	A	25/03/2020	1
2	A	26/03/2020	1
3	B.1	26/03/2020	1
4	B.1.1	27/03/2020	1
5	A	04/04/2020	1
6	B.2	07/05/2020	1
7	B.1	04/05/2020	1
8	B	06/05/2020	1
9	B.1	07/05/2020	1
10	B.1	07/05/2020	1
11	B	07/05/2020	1
12	A.22	21/03/2020	1
13	B.1.1.1	27/03/2020	1
14	B	30/03/2020	1
15	B.2	25/03/2020	1
16	B.2	26/03/2020	1
17	B.4	27/03/2020	1
18	B.1	07/05/2020	1
19	B.2.4	07/05/2020	1
20	A	02/05/2020	1
21	B.1	04/05/2020	1
22	B.1	07/05/2020	1
23	B.1	24/07/2020	2
24	A.25	15/07/2020	2
25	B.4	02/04/2020	1
26	B.1	06/05/2020	1
27	B.1	07/05/2020	1
28	B.1	07/05/2020	1
29	B.1	07/05/2020	1
30	B.2.4	07/05/2020	1
31	A	11/05/2020	1
32	B.1	08/08/2020	2
33	B.1	21/07/2020	2
34	B.1	16/07/2020	2
35	A.25	24/07/2020	2
36	A	24/07/2020	2
37	B.1.1	30/03/2020	1
38	B.1.1	30/03/2020	1
39	B.1.1	30/03/2020	1
40	B.1.1	30/03/2020	1
41	B.4	30/03/2020	1
42	A.25	27/07/2020	2
43	A.25	28/07/2020	2
44	B.1.5	22/07/2020	2
45	B.1	21/07/2020	2
46	B.1	21/07/2020	2
47	A.25	26/08/2020	2
48	B.1	26/08/2020	2
49	A.25	27/08/2020	2
50	B.1	27/08/2020	2
51	B.1	26/08/2020	2
52	B.1	26/08/2020	2
53	B.1	15/08/2020	2
54	A.25	26/08/2020	2
55	A.23	24/08/2020	2
56	B.1	24/08/2020	2
57	B.1	24/08/2020	2
58	B.1	24/08/2020	2
59	B.1	26/08/2020	2
60	B.1	27/08/2020	2
61	B.1	30/08/2020	2
62	B.1	15/08/2020	2
63	B.1	22/08/2020	2
64	A.25	25/08/2020	2
65	A.25	05/09/2020	3
66	A.23	15/08/2020	2
67	A.23	15/08/2020	2
68	A.23	15/08/2020	2
69	A.23	15/08/2020	2
70	A.23	15/08/2020	2
71	A.23	15/08/2020	2
72	A.23	15/08/2020	2
73	B.1	26/08/2020	2
74	B.1	26/08/2020	2
75	A.23	15/08/2020	2
76	A.20	22/03/2020	1
77	B	22/03/2020	1
78	B.1.1.1	25/03/2020	1
79	A.23	15/08/2020	2
80	A.25	14/08/2020	2
81	A.23	16/08/2020	2
82	B.1	04/07/2020	2
83	A.25	04/07/2020	2
84	A.25	04/07/2020	2
85	B.1	04/07/2020	2
86	B.1	06/08/2020	2
87	B.1	08/08/2020	2
88	B.1	08/08/2020	2
89	A.23	14/08/2020	2
90	B.1	11/08/2020	2
91	B.1.1.1	17/08/2020	2
92	B.1	17/08/2020	2
93	B.1	17/08/2020	2
94	B.1	15/08/2020	2
95	A.25	21/08/2020	2
96	B.1	21/08/2020	2
97	B.1	15/08/2020	2
98	A.23	01/09/2020	3
99	A.23	01/09/2020	3
100	A.23	01/09/2020	3
101	A.23	01/09/2020	3
102	A.23	01/09/2020	3
103	A.23	15/08/2020	2
104	A.23	01/09/2020	3
105	A.23	01/09/2020	3
106	A.23	01/09/2020	3
107	A.23	01/09/2020	3
108	A.23	01/09/2020	3
109	A.23	01/09/2020	3
110	A.23	01/09/2020	3
111	B.1.1.27	01/10/2020	3
112	B.1.1.27	01/10/2020	3
113	B.1.1.27	01/10/2020	3
114	B.1.1.27	01/10/2020	3
115	B.1.1.27	01/10/2020	3
116	B.1.1.27	01/10/2020	3
117	A.23	15/08/2020	2
118	A.23	01/09/2020	3
119	A.23	01/09/2020	3
120	A.23	01/09/2020	3
121	A.23	01/09/2020	3
122	A.23	01/09/2020	3
123	A.23	01/09/2020	3
124	A.23	02/09/2020	3
125	A.23	15/08/2020	2
126	A.23	15/08/2020	2
127	A.23	15/08/2020	2
128	A.23	15/08/2020	2
129	A.23	15/08/2020	2
130	A.23	15/08/2020	2
131	A.23	15/08/2020	2
132	A.23	01/09/2020	3
133	A.23	15/08/2020	2
134	A.23	15/08/2020	2
135	A.23	01/09/2020	3
136	A.23	01/09/2020	3
137	A.23	01/09/2020	3
138	A.23	01/09/2020	3
139	A.23	16/08/2020	2
140	A.23.1	26/12/2020	4
141	A.23	27/12/2020	4
142	A.23.1	27/12/2020	4
143	A.23.1	27/12/2020	4
144	A.23.1	27/12/2020	4
145	A.23.1	27/12/2020	4
146	A.23.1	28/12/2020	4
147	A.23.1	28/12/2020	4
148	A.23.1	28/12/2020	4
149	A.23.1	28/12/2020	4
150	A.23.1	28/12/2020	4
151	A.23.1	26/12/2020	4
152	A.23.1	28/12/2020	4
153	A.23.1	27/12/2020	4
154	A.23.1	27/12/2020	4
155	A.23.1	27/12/2020	4
156	A.23.1	27/12/2020	4
157	A.23.1	27/12/2020	4
158	A.23.1	27/12/2020	4
159	A.23.1	29/12/2020	4
160	A.23.1	30/12/2020	4
161	A.23.1	31/12/2020	4
162	A.23.1	31/12/2020	4
163	A.23.1	30/12/2020	4
164	A.23.1	30/12/2020	4
165	A.23.1	30/12/2020	4
166	A.23.1	31/12/2020	4
167	A.23.1	31/12/2020	4
168	A.23.1	31/12/2020	4
169	A.23.1	31/12/2020	4
170	A.23.1	31/12/2020	4
171	A.23.1	31/12/2020	4
172	A.23.1	31/12/2020	4
173	A.23.1	29/12/2020	4
174	A.23.1	29/12/2020	4
175	A.23.1	29/12/2020	4
176	A.23.1	01/01/2021	4
177	A.23.1	01/01/2021	4
178	A.23.1	01/01/2021	4
179	A.23.1	02/01/2021	4
180	A.23.1	01/01/2021	4
181	A.23.1	28/12/2020	4
182	A.23.1	28/12/2020	4
183	A.23.1	28/12/2020	4
184	A.23.1	28/12/2020	4
185	A.23.1	28/12/2020	4
186	A.23.1	28/12/2020	4
187	B.1	28/12/2020	4
188	A.23.1	28/12/2020	4
189	A.23.1	28/12/2020	4
190	A.23.1	21/01/2021	4
191	A.23.1	19/01/2021	4
192	A.23.1	18/01/2021	4
193	A.23.1	19/01/2021	4
194	A.23.1	20/01/2021	4
195	A.23.1	21/01/2021	4
196	A.23	01/09/2020	3
197	B.1.1.1	06/09/2020	3
198	B.1.1.1	06/09/2020	3
199	A.25	07/09/2020	3
200	B.1.1.1	07/09/2020	3
201	A.23.1	22/01/2021	4
202	A.23	15/08/2020	2
203	A.23.1	22/01/2021	4
204	A.23.1	23/01/2021	4
205	A.23.1	19/01/2021	4
206	A.23.1	19/01/2021	4
207	A.23.1	19/01/2021	4
208	A.23.1	19/01/2021	4
209	B.1.393	08/11/2020	3
210	B.1.393	11/11/2020	3
211	A.23	11/11/2020	3
212	A.23	11/11/2020	3
213	A.23.1	11/11/2020	3
214	A.23	03/12/2020	4
215	A.25	08/12/2020	4
216	B.1	08/12/2020	4
217	A.23.1	08/12/2020	4
218	A.23	01/09/2020	3
219	A.23	08/11/2020	3
220	A.23	01/09/2020	3
221	A.23	01/09/2020	3
222	A.23	01/09/2020	3
223	A.23	08/11/2020	3
224	A.23	08/11/2020	3
225	A.23	09/11/2020	3
226	A.23	09/11/2020	3
227	A.23	09/11/2020	3
228	A.25	09/11/2020	3
229	B.1.1.1	01/09/2020	3
230	A.23.1	06/11/2020	3
231	A.23.1	13/11/2020	3
232	A.23.1	13/11/2020	3
233	A.23.1	14/11/2020	3
234	A.23.1	14/11/2020	3
235	A.23	14/11/2020	3
236	A.23.1	17/11/2020	3
237	A.23.1	08/12/2020	4
238	A.23.1	08/12/2020	4
239	A.23.1	08/12/2020	4
240	A.23.1	06/12/2020	4
241	A.23.1	06/11/2020	3
242	B.1.222	08/12/2020	4
243	A.23.1	08/12/2020	4
244	A.23.1	08/12/2020	4
245	B.1.222	08/12/2020	4
246	A.23	08/11/2020	3
247	A.23.1	11/11/2020	3
248	A.23.1	11/11/2020	3
249	A.23.1	11/11/2020	3
250	A.23.1	13/11/2020	3
251	A.23.1	13/11/2020	3
252	A.23	08/12/2020	4
253	A.23.1	11/12/2020	4
254	A.23.1	11/12/2020	4
255	A.23.1	09/12/2020	4
256	A.23.1	10/12/2020	4
257	A.23.1	10/12/2020	4
258	A.23.1	11/12/2020	4
259	A.23.1	11/12/2020	4
260	A.23.1	11/12/2020	4
261	A.23.1	11/12/2020	4
262	A.23.1	11/12/2020	4
263	A.23.1	08/12/2020	4
264	A.23.1	11/12/2020	4
265	A.23.1	11/12/2020	4
266	A.23.1	13/12/2020	4
267	B.1.1.161	12/12/2020	4
268	A.23.1	08/12/2020	4
269	A.23.1	08/12/2020	4
270	B.1.222	13/11/2020	3
271	A.23.1	09/12/2020	4
272	A.23.1	09/12/2020	4
273	A.23.1	09/12/2020	4
274	A.23	20/12/2020	4
275	A.23.1	22/12/2020	4
276	A.23.1	22/12/2020	4
277	A.23.1	24/12/2020	4
278	A.23.1	20/12/2020	4
279	A.23.1	22/12/2020	4
280	A.23.1	20/12/2020	4
281	A.23.1	20/12/2020	4
282	A.23.1	20/12/2020	4
283	A.23.1	20/12/2020	4
284	A.23.1	22/12/2020	4
285	A.23.1	21/12/2020	4
286	A.23	21/12/2020	4
287	A.23.1	18/12/2020	4
288	A.23.1	22/12/2020	4
289	A.23.1	20/12/2020	4
290	A.23.1	22/12/2020	4
291	B.1	27/04/2020	1
292	B.1	27/04/2020	1
293	A	20/04/2020	1
294	B.1	01/05/2020	1
295	B.1	30/04/2020	1
296	B.1	01/05/2020	1
297	B.1	04/05/2020	1
298	B.1	07/05/2020	1
299	A	04/05/2020	1
300	B.1	01/05/2020	1
301	B.1	02/05/2020	1
302	B.1	01/05/2020	1
