# Supplementary material for: Emergence and spread of a SARS-CoV-2 lineage A variant (A.23.1) with altered spike protein in Uganda
Source: Nat Microbiol. 2021 Jun 23;6(8):1094–101. doi: 10.1038/s41564-021-00933-9 (PMC8318884; doi:10.1038/s41564-021-00933-9)
Supplement: Source Data Fig. 2 — Multiple sequence alignment for Fig. 2. [file 41564_2021_933_MOESM4_ESM.zip]

Archive with 2 entries (2 files):
- Figure_2_source_data_MSA.txt
- __MACOSX/._Figure_2_source_data_MSA.txt
