# Supplementary material for: Emergence and spread of a SARS-CoV-2 lineage A variant (A.23.1) with altered spike protein in Uganda
Source: Nat Microbiol. 2021 Jun 23;6(8):1094–101. doi: 10.1038/s41564-021-00933-9 (PMC8318884; doi:10.1038/s41564-021-00933-9)
Supplement: Source Data Fig. 3 — Multiple sequence alignment for Fig. 3: CSV table with global A.23. and A.23.1 reports. [file 41564_2021_933_MOESM5_ESM.zip › Figure_3_source_data/Figure_3c_source_data.csv]

ID	Lineage	Date	Country
>hCoV-19/Uganda/UG109/2020|EPI_ISL_738016|2020-08-14	A.23	2020/08/14	Uganda
>hCoV-19/Uganda/UG080/2020|EPI_ISL_737991|2020-08-15	A.23	2020/08/15	Uganda
>hCoV-19/Uganda/UG081/2020|EPI_ISL_737992|2020-08-15	A.23	2020/08/15	Uganda
>hCoV-19/Uganda/UG082/2020|EPI_ISL_737993|2020-08-15	A.23	2020/08/15	Uganda
>hCoV-19/Uganda/UG083/2020|EPI_ISL_737994|2020-08-15	A.23	2020/08/15	Uganda
>hCoV-19/Uganda/UG084/2020|EPI_ISL_737995|2020-08-15	A.23	2020/08/15	Uganda
>hCoV-19/Uganda/UG090/2020|EPI_ISL_738001|2020-08-15	A.23	2020/08/15	Uganda
>hCoV-19/Uganda/UG094/2020|EPI_ISL_738002|2020-08-15	A.23	2020/08/15	Uganda
>hCoV-19/Uganda/UG097/2020|EPI_ISL_738005|2020-08-15	A.23	2020/08/15	Uganda
>hCoV-19/Uganda/UG099/2020|EPI_ISL_738007|2020-08-15	A.23	2020/08/15	Uganda
>hCoV-19/Uganda/UG123/2020|EPI_ISL_738030|2020-08-15	A.23	2020/08/15	Uganda
>hCoV-19/Uganda/UG137/2020|EPI_ISL_954231|2020-08-15	A.23	2020/08/15	Uganda
>hCoV-19/Uganda/UG154/2020|EPI_ISL_954232|2020-08-15	A.23	2020/08/15	Uganda
>hCoV-19/Uganda/UG155/2020|EPI_ISL_954233|2020-08-15	A.23	2020/08/15	Uganda
>hCoV-19/Uganda/UG156/2020|EPI_ISL_954234|2020-08-15	A.23	2020/08/15	Uganda
>hCoV-19/Uganda/UG157/2020|EPI_ISL_954235|2020-08-15	A.23	2020/08/15	Uganda
>hCoV-19/Uganda/UG158/2020|EPI_ISL_954228|2020-08-15	A.23	2020/08/15	Uganda
>hCoV-19/Uganda/UG161/2020|EPI_ISL_954236|2020-08-15	A.23	2020/08/15	Uganda
>hCoV-19/Uganda/UG162/2020|EPI_ISL_954237|2020-08-15	A.23	2020/08/15	Uganda
>hCoV-19/Uganda/UG163/2020|EPI_ISL_954238|2020-08-15	A.23	2020/08/15	Uganda
>hCoV-19/Uganda/UG164/2020|EPI_ISL_954239|2020-08-15	A.23	2020/08/15	Uganda
Uganda/Entebbe_43_20/UG233/CS|19B|A.23|2020-08-15	A.23	2020/08/15	Uganda
>hCoV-19/Uganda/UG101/2020|EPI_ISL_738008|2020-08-16	A.23	2020/08/16	Uganda
>hCoV-19/Uganda/UG151/2020|EPI_ISL_954240|2020-08-16	A.23	2020/08/16	Uganda
>hCoV-19/Uganda/UG072/2020|EPI_ISL_737986|2020-08-24	A.23	2020/08/24	Uganda
>hCoV-19/Uganda/UG118/2020|EPI_ISL_738025|2020-09-01	A.23	2020/09/01	Uganda
>hCoV-19/Uganda/UG119/2020|EPI_ISL_738026|2020-09-01	A.23	2020/09/01	Uganda
>hCoV-19/Uganda/UG120/2020|EPI_ISL_738027|2020-09-01	A.23	2020/09/01	Uganda
>hCoV-19/Uganda/UG121/2020|EPI_ISL_738028|2020-09-01	A.23	2020/09/01	Uganda
>hCoV-19/Uganda/UG122/2020|EPI_ISL_738029|2020-09-01	A.23	2020/09/01	Uganda
>hCoV-19/Uganda/UG124/2020|EPI_ISL_738031|2020-09-01	A.23	2020/09/01	Uganda
>hCoV-19/Uganda/UG125/2020|EPI_ISL_738032|2020-09-01	A.23	2020/09/01	Uganda
>hCoV-19/Uganda/UG126/2020|EPI_ISL_738033|2020-09-01	A.23	2020/09/01	Uganda
>hCoV-19/Uganda/UG127/2020|EPI_ISL_738034|2020-09-01	A.23	2020/09/01	Uganda
>hCoV-19/Uganda/UG128/2020|EPI_ISL_738035|2020-09-01	A.23	2020/09/01	Uganda
>hCoV-19/Uganda/UG129/2020|EPI_ISL_738036|2020-09-01	A.23	2020/09/01	Uganda
>hCoV-19/Uganda/UG130/2020|EPI_ISL_738037|2020-09-01	A.23	2020/09/01	Uganda
>hCoV-19/Uganda/UG140/2020|EPI_ISL_954243|2020-09-01	A.23	2020/09/01	Uganda
>hCoV-19/Uganda/UG141/2020|EPI_ISL_954244|2020-09-01	A.23	2020/09/01	Uganda
>hCoV-19/Uganda/UG142/2020|EPI_ISL_954245|2020-09-01	A.23	2020/09/01	Uganda
>hCoV-19/Uganda/UG143/2020|EPI_ISL_954246|2020-09-01	A.23	2020/09/01	Uganda
>hCoV-19/Uganda/UG144/2020|EPI_ISL_954247|2020-09-01	A.23	2020/09/01	Uganda
>hCoV-19/Uganda/UG145/2020|EPI_ISL_954248|2020-09-01	A.23	2020/09/01	Uganda
>hCoV-19/Uganda/UG146/2020|EPI_ISL_954249|2020-09-01	A.23	2020/09/01	Uganda
>hCoV-19/Uganda/UG147/2020|EPI_ISL_954250|2020-09-01	A.23	2020/09/01	Uganda
>hCoV-19/Uganda/UG148/2020|EPI_ISL_954251|2020-09-01	A.23	2020/09/01	Uganda
>hCoV-19/Uganda/UG149/2020|EPI_ISL_954252|2020-09-01	A.23	2020/09/01	Uganda
>hCoV-19/Uganda/UG150/2020|EPI_ISL_954253|2020-09-01	A.23	2020/09/01	Uganda
Uganda/Entebbe_43_15/UG228/CS|19B|A.23|2020-09-01	A.23	2020/09/01	Uganda
Uganda/Entebbe_44_19/UG250/CS|19B|A.23|2020-09-01	A.23	2020/09/01	Uganda
Uganda/Entebbe_44_20/UG251/CS|19B|A.23|2020-09-01	A.23	2020/09/01	Uganda
Uganda/Entebbe_44_22/UG252/CS|19B|A.23|2020-09-01	A.23	2020/09/01	Uganda
Uganda/Entebbe_44_23/UG253/CS|19B|A.23|2020-09-01	A.23	2020/09/01	Uganda
>hCoV-19/Uganda/UG153/2020|EPI_ISL_954254|2020-09-02	A.23	2020/09/02	Uganda
>hCoV-19/USA/TX-HMH-MCoV-14861/2020|EPI_ISL_786345|2020-10-12	A.23	2020/10/12	USA
>hCoV-19/USA/TX-HMH-MCoV-15297/2020|EPI_ISL_786781|2020-10-21	A.23	2020/10/21	USA
>hCoV-19/USA/TX-HMH-MCoV-17177/2020|EPI_ISL_1202888|2020-11-06	A.23	2020/11/06	USA
Uganda/Entebbe_44_2/UG235/CS|19B|A.23|2020-11-08	A.23	2020/11/08	Uganda
Uganda/Entebbe_44_3/UG236/CS|19B|A.23|2020-11-08	A.23	2020/11/08	Uganda
Uganda/Entebbe_44_4/UG237/CS|19B|A.23|2020-11-08	A.23	2020/11/08	Uganda
Entebbe_46_3/UG264/CS|19B|A.23|2020-11-08	A.23	2020/11/08	Uganda
Uganda/Entebbe_44_6/UG238/CS|19B|A.23|2020-11-09	A.23	2020/11/09	Uganda
Uganda/Entebbe_44_7/UG239/CS|19B|A.23|2020-11-09	A.23	2020/11/09	Uganda
Uganda/Entebbe_44_8/UG240/CS|19B|A.23|2020-11-09	A.23	2020/11/09	Uganda
Uganda/Entebbe_44_11/UG243/CS|19B|A.23|2020-11-11	A.23	2020/11/11	Uganda
Uganda/Entebbe_44_12/UG244/CS|19B|A.23|2020-11-11	A.23	2020/11/11	Uganda
>hCoV-19/USA/TX-HMH-MCoV-17931/2020|EPI_ISL_1203642|2020-11-14	A.23	2020/11/14	USA
Entebbe_46_14/UG274/CS|19B|A.23|2020-11-14	A.23	2020/11/14	Uganda
Uganda/Entebbe_44_14/UG246/CS|19B|A.23|2020-12-03	A.23	2020/12/03	Uganda
>hCoV-19/Kenya/C76749/2020|EPI_ISL_855544|2020-12-04	A.23	2020/12/04	Kenya
>Entebbe_47_1/UG284/CS|19B|A.23|2020-12-08	A.23	2020/12/08	Uganda
>hCoV-19/Kenya/C77606/2020|EPI_ISL_855546|2020-12-18	A.23	2020/12/18	Kenya
Entebbe_49_4M_BE70T_bc6_spltChi_pChp70.minimap	A.23	2020/12/18	Uganda
>Entebbe_49_1/UG328/CS|19B|A.23|2020-12-20	A.23	2020/12/20	Uganda
Entebbe_49_4M_BE70T_bc4_spltChi_pChp70.minimap	A.23	2020/12/21	Uganda
>Entebbe_49_4/UG331/CS|19B|A.23|2020-12-21	A.23	2020/12/21	Uganda
>hCoV-19/Uganda/UG173/2020|EPI_ISL_954256|2020-12-27	A.23	2020/12/27	Uganda
>hCoV-19/Kenya/C78754/2021|EPI_ISL_968855|2021-01-02	A.23	2021/01/02	Kenya
>hCoV-19/Rwanda/AY43736RD/2021|EPI_ISL_1064154|2021-01-05	A.23	2021/01/05	Rwanda
>hCoV-19/Canada/ON-PHL-21-01003/2021|EPI_ISL_1112898|2021-01	A.23.1	2020/01/15	Canada
Entebbe_46_1/UG262/CS|19B|A.23.1|2020-11-06	A.23.1	2020/11/06	Uganda
Entebbe_46_2/UG263/CS|19B|A.23.1|2020-11-06	A.23.1	2020/11/06	Uganda
Uganda/Entebbe_44_13/UG245/CS|19B|A.23.1|2020-11-11	A.23.1	2020/11/11	Uganda
Entebbe_46_4/UG265/CS|19B|A.23.1|2020-11-11	A.23.1	2020/11/11	Uganda
Entebbe_46_6/UG266/CS|19B|A.23.1|2020-11-11	A.23.1	2020/11/11	Uganda
Entebbe_46_7/UG267/CS|19B|A.23.1|2020-11-11	A.23.1	2020/11/11	Uganda
Entebbe_46_8/UG268/CS|19B|A.23.1|2020-11-13	A.23.1	2020/11/13	Uganda
Entebbe_46_9/UG269/CS|19B|A.23.1|2020-11-13	A.23.1	2020/11/13	Uganda
Entebbe_46_10/UG270/CS|19B|A.23.1|2020-11-13	A.23.1	2020/11/13	Uganda
Entebbe_46_11/UG271/CS|19B|A.23.1|2020-11-13	A.23.1	2020/11/13	Uganda
Entebbe_46_12/UG272/CS|19B|A.23.1|2020-11-14	A.23.1	2020/11/14	Uganda
Entebbe_46_13/UG273/CS|19B|A.23.1|2020-11-14	A.23.1	2020/11/14	Uganda
Entebbe_46_15/UG275/CS|19B|A.23.1|2020-11-17	A.23.1	2020/11/17	Uganda
>hCoV-19/England/CAMC-BD17BD/2020|EPI_ISL_702206|2020-11-27	A.23.1	2020/11/27	England
>hCoV-19/Cambodia/126515/2020|EPI_ISL_918367|2020-11-28	A.23.1	2020/11/28	Cambodia
>hCoV-19/Cambodia/126516/2020|EPI_ISL_918368|2020-11-28	A.23.1	2020/11/28	Cambodia
>hCoV-19/Cambodia/126517/2020|EPI_ISL_918369|2020-11-28	A.23.1	2020/11/28	Cambodia
>hCoV-19/Cambodia/126518/2020|EPI_ISL_918370|2020-11-28	A.23.1	2020/11/28	Cambodia
>hCoV-19/Cambodia/126519/2020|EPI_ISL_918371|2020-11-28	A.23.1	2020/11/28	Cambodia
>hCoV-19/Cambodia/126521/2020|EPI_ISL_918372|2020-11-28	A.23.1	2020/11/28	Cambodia
>hCoV-19/Cambodia/127828/2020|EPI_ISL_918366|2020-11-29	A.23.1	2020/11/29	Cambodia
>hCoV-19/Cambodia/137333/2020|EPI_ISL_918365|2020-12-02	A.23.1	2020/12/02	Cambodia
>hCoV-19/Cambodia/137334/2020|EPI_ISL_918359|2020-12-02	A.23.1	2020/12/02	Cambodia
>hCoV-19/Cambodia/137931/2020|EPI_ISL_918364|2020-12-03	A.23.1	2020/12/03	Cambodia
>hCoV-19/Cambodia/137932/2020|EPI_ISL_918363|2020-12-03	A.23.1	2020/12/03	Cambodia
>hCoV-19/England/OXON-F3FBAE/2020|EPI_ISL_840226|2020-12-03	A.23.1	2020/12/03	England
>hCoV-19/Cambodia/139037/2020|EPI_ISL_918360|2020-12-04	A.23.1	2020/12/04	Cambodia
>hCoV-19/Rwanda/NRLNAT1018/2020|EPI_ISL_925856|2020-12-04	A.23.1	2020/12/04	Rwanda
>hCoV-19/Cambodia/139654/2020|EPI_ISL_918362|2020-12-05	A.23.1	2020/12/05	Cambodia
>hCoV-19/Cambodia/139820/2020|EPI_ISL_918361|2020-12-05	A.23.1	2020/12/05	Cambodia
>hCoV-19/England/TFCI-26FEF84/2020|EPI_ISL_868864|2020-12-05	A.23.1	2020/12/05	England
>hCoV-19/England/TFCI-26FEF93/2020|EPI_ISL_868865|2020-12-05	A.23.1	2020/12/05	England
>hCoV-19/England/MILK-CB1C68/2020|EPI_ISL_760954|2020-12-06	A.23.1	2020/12/06	England
>hCoV-19/England/MILK-CB1C77/2020|EPI_ISL_760809|2020-12-06	A.23.1	2020/12/06	England
>hCoV-19/England/MILK-CB1C86/2020|EPI_ISL_760863|2020-12-06	A.23.1	2020/12/06	England
Entebbe_46_19/UG279/CS|19B|A.23.1|2020-12-06	A.23.1	2020/12/06	Uganda
>hCoV-19/England/ALDP-C3A168/2020|EPI_ISL_730916|2020-12-08	A.23.1	2020/12/08	England
Uganda/Entebbe_44_17/UG249/CS|19B|A.23.1|2020-12-08	A.23.1	2020/12/08	Uganda
Entebbe_46_16/UG276/CS|19B|A.23.1|2020-12-08	A.23.1	2020/12/08	Uganda
Entebbe_46_17/UG277/CS|19B|A.23.1|2020-12-08	A.23.1	2020/12/08	Uganda
Entebbe_46_18/UG278/CS|19B|A.23.1|2020-12-08	A.23.1	2020/12/08	Uganda
Entebbe_46_21/UG281/CS|19B|A.23.1|2020-12-08	A.23.1	2020/12/08	Uganda
Entebbe_46_22/UG282/CS|19B|A.23.1|2020-12-08	A.23.1	2020/12/08	Uganda
>Entebbe_47_2/UG285/CS|19B|A.23.1|2020-12-08	A.23.1	2020/12/08	Uganda
>Entebbe_47_3/UG286/CS|19B|A.23.1|2020-12-08	A.23.1	2020/12/08	Uganda
>Entebbe_47_4/UG287/CS|19B|A.23.1|2020-12-08	A.23.1	2020/12/08	Uganda
>Entebbe_47_7/UG289/CS|19B|A.23.1|2020-12-09	A.23.1	2020/12/09	Uganda
>Entebbe_47_8/UG290/CS|19B|A.23.1|2020-12-09	A.23.1	2020/12/09	Uganda
>Entebbe_47_9/UG291/CS|19B|A.23.1|2020-12-09	A.23.1	2020/12/09	Uganda
>Entebbe_47_12/UG294/CS|19B|A.23.1|2020-12-09	A.23.1	2020/12/09	Uganda
>hCoV-19/England/ALDP-C3D88E/2020|EPI_ISL_730750|2020-12-10	A.23.1	2020/12/10	England
>hCoV-19/England/CAMC-C4380D/2020|EPI_ISL_719243|2020-12-10	A.23.1	2020/12/10	England
>hCoV-19/England/CAMC-C470E3/2020|EPI_ISL_718938|2020-12-10	A.23.1	2020/12/10	England
>hCoV-19/Rwanda/AT33505RD/2020|EPI_ISL_1063901|2020-12-10	A.23.1	2020/12/10	Rwanda
>Entebbe_47_13/UG295/CS|19B|A.23.1|2020-12-10	A.23.1	2020/12/10	Uganda
>Entebbe_47_14/UG296/CS|19B|A.23.1|2020-12-10	A.23.1	2020/12/10	Uganda
>hCoV-19/England/QEUH-C3151A/2020|EPI_ISL_731426|2020-12-11	A.23.1	2020/12/11	England
>hCoV-19/England/QEUH-C53F05/2020|EPI_ISL_736356|2020-12-11	A.23.1	2020/12/11	England
>Entebbe_47_10/UG292/CS|19B|A.23.1|2020-12-11	A.23.1	2020/12/11	Uganda
>Entebbe_47_11/UG293/CS|19B|A.23.1|2020-12-11	A.23.1	2020/12/11	Uganda
>Entebbe_47_15/UG297/CS|19B|A.23.1|2020-12-11	A.23.1	2020/12/11	Uganda
>Entebbe_47_16/UG298/CS|19B|A.23.1|2020-12-11	A.23.1	2020/12/11	Uganda
>Entebbe_47_17/UG299/CS|19B|A.23.1|2020-12-11	A.23.1	2020/12/11	Uganda
>Entebbe_47_18/UG300/CS|19B|A.23.1|2020-12-11	A.23.1	2020/12/11	Uganda
>Entebbe_47_19/UG301/CS|19B|A.23.1|2020-12-11	A.23.1	2020/12/11	Uganda
>Entebbe_47_20/UG302/CS|19B|A.23.1|2020-12-11	A.23.1	2020/12/11	Uganda
>Entebbe_47_21/UG303/CS|19B|A.23.1|2020-12-11	A.23.1	2020/12/11	Uganda
>hCoV-19/England/MILK-C53AC8/2020|EPI_ISL_769660|2020-12-12	A.23.1	2020/12/12	England
>hCoV-19/England/MILK-C91897/2020|EPI_ISL_777224|2020-12-12	A.23.1	2020/12/12	England
>hCoV-19/Rwanda/NRLNAT1019/2020|EPI_ISL_925857|2020-12-12	A.23.1	2020/12/12	Rwanda
>hCoV-19/Rwanda/NRLNAT1024/2020|EPI_ISL_925861|2020-12-13	A.23.1	2020/12/13	Rwanda
>Entebbe_47_22/UG304/CS|19B|A.23.1|2020-12-13	A.23.1	2020/12/13	Uganda
>hCoV-19/England/ALDP-C6A8C4/2020|EPI_ISL_820142|2020-12-14	A.23.1	2020/12/14	England
>hCoV-19/England/ALDP-C6B623/2020|EPI_ISL_820153|2020-12-14	A.23.1	2020/12/14	England
>hCoV-19/England/ALDP-C6B6AB/2020|EPI_ISL_820362|2020-12-14	A.23.1	2020/12/14	England
>hCoV-19/England/ALDP-C8CD72/2020|EPI_ISL_777091|2020-12-14	A.23.1	2020/12/14	England
>hCoV-19/England/QEUH-C5C7B9/2020|EPI_ISL_735961|2020-12-14	A.23.1	2020/12/14	England
>hCoV-19/Rwanda/AT78120RD/2020|EPI_ISL_1063905|2020-12-14	A.23.1	2020/12/14	Rwanda
>hCoV-19/Rwanda/NRLNAT1010/2020|EPI_ISL_925848|2020-12-14	A.23.1	2020/12/14	Rwanda
>hCoV-19/Rwanda/NRLNAT1059/2020|EPI_ISL_925894|2020-12-14	A.23.1	2020/12/14	Rwanda
>hCoV-19/England/ALDP-C8DE41/2020|EPI_ISL_777584|2020-12-15	A.23.1	2020/12/15	England
>hCoV-19/Rwanda/NRLNAT1013/2020|EPI_ISL_925851|2020-12-15	A.23.1	2020/12/15	Rwanda
>hCoV-19/Rwanda/NRLNAT1014/2020|EPI_ISL_925852|2020-12-15	A.23.1	2020/12/15	Rwanda
>hCoV-19/Rwanda/NRLNAT1020/2020|EPI_ISL_925858|2020-12-15	A.23.1	2020/12/15	Rwanda
>hCoV-19/Rwanda/NRLNAT1060/2020|EPI_ISL_925895|2020-12-15	A.23.1	2020/12/15	Rwanda
>hCoV-19/England/ALDP-C88D1C/2020|EPI_ISL_756390|2020-12-16	A.23.1	2020/12/16	England
>hCoV-19/England/ALDP-C8A0A8/2020|EPI_ISL_762659|2020-12-16	A.23.1	2020/12/16	England
>hCoV-19/England/ALDP-C8B432/2020|EPI_ISL_756647|2020-12-16	A.23.1	2020/12/16	England
>hCoV-19/England/ALDP-C8B57B/2020|EPI_ISL_756569|2020-12-16	A.23.1	2020/12/16	England
>hCoV-19/England/CAMC-C70D53/2020|EPI_ISL_768932|2020-12-16	A.23.1	2020/12/16	England
>hCoV-19/England/QEUH-C7F8BD/2020|EPI_ISL_762882|2020-12-16	A.23.1	2020/12/16	England
>hCoV-19/England/QEUH-C93640/2020|EPI_ISL_777316|2020-12-16	A.23.1	2020/12/16	England
>hCoV-19/Rwanda/NRLNAT1012/2020|EPI_ISL_925850|2020-12-16	A.23.1	2020/12/16	Rwanda
>hCoV-19/England/LIVE-DD3ADE/2020|EPI_ISL_838646|2020-12-17	A.23.1	2020/12/17	England
>hCoV-19/Rwanda/NRLNAT1029/2020|EPI_ISL_925865|2020-12-17	A.23.1	2020/12/17	Rwanda
>hCoV-19/Rwanda/NRLNAT1039/2020|EPI_ISL_925875|2020-12-17	A.23.1	2020/12/17	Rwanda
>hCoV-19/Rwanda/NRLNAT1062/2020|EPI_ISL_925897|2020-12-17	A.23.1	2020/12/17	Rwanda
>hCoV-19/Rwanda/NRLNAT1064/2020|EPI_ISL_925898|2020-12-17	A.23.1	2020/12/17	Rwanda
>hCoV-19/England/CAMC-CF48FC/2020|EPI_ISL_781759|2020-12-18	A.23.1	2020/12/18	England
>hCoV-19/England/OXON-F43F7E/2020|EPI_ISL_819817|2020-12-18	A.23.1	2020/12/18	England
>Entebbe_49_6/UG332/CS|19B|A.23.1|2020-12-18	A.23.1	2020/12/18	Uganda
>hCoV-19/England/ALDP-CB55B4/2020|EPI_ISL_761899|2020-12-20	A.23.1	2020/12/20	England
>hCoV-19/England/ALDP-CBF602/2020|EPI_ISL_760572|2020-12-20	A.23.1	2020/12/20	England
>hCoV-19/England/MILK-D0C2D4/2020|EPI_ISL_781915|2020-12-20	A.23.1	2020/12/20	England
>hCoV-19/England/MILK-D0D65F/2020|EPI_ISL_781908|2020-12-20	A.23.1	2020/12/20	England
>Entebbe_49_8/UG334/CS|19B|A.23.1|2020-12-20	A.23.1	2020/12/20	Uganda
>Entebbe_49_13/UG339/CS|19B|A.23.1|2020-12-20	A.23.1	2020/12/20	Uganda
>Entebbe_49_15/UG341/CS|19B|A.23.1|2020-12-20	A.23.1	2020/12/20	Uganda
>Entebbe_49_16/UG342/CS|19B|A.23.1|2020-12-20	A.23.1	2020/12/20	Uganda
>Entebbe_49_17/UG343/CS|19B|A.23.1|2020-12-20	A.23.1	2020/12/20	Uganda
>Entebbe_49_18/UG344/CS|19B|A.23.1|2020-12-20	A.23.1	2020/12/20	Uganda
>hCoV-19/England/ALDP-CEB4D6/2020|EPI_ISL_781412|2020-12-21	A.23.1	2020/12/21	England
>hCoV-19/England/ALDP-CECF7A/2020|EPI_ISL_781443|2020-12-21	A.23.1	2020/12/21	England
>hCoV-19/England/CAMC-CF4B5D/2020|EPI_ISL_781531|2020-12-21	A.23.1	2020/12/21	England
>hCoV-19/England/QEUH-CC37F9/2020|EPI_ISL_760634|2020-12-21	A.23.1	2020/12/21	England
>Entebbe_49_3/UG330/CS|19B|A.23.1|2020-12-21	A.23.1	2020/12/21	Uganda
>hCoV-19/Rwanda/AX81260RD/2020|EPI_ISL_1064147|2020-12-22	A.23.1	2020/12/22	Rwanda
>hCoV-19/Rwanda/AX83834RD/2020|EPI_ISL_1064148|2020-12-22	A.23.1	2020/12/22	Rwanda
>hCoV-19/Zimbabwe/ZW-41190/2020|EPI_ISL_1191853|2020-12-22	A.23.1	2020/12/22	Zimbabwe
>Entebbe_49_2/UG329/CS|19B|A.23.1|2020-12-22	A.23.1	2020/12/22	Uganda
>Entebbe_49_7/UG333/CS|19B|A.23.1|2020-12-22	A.23.1	2020/12/22	Uganda
>Entebbe_49_9/UG335/CS|19B|A.23.1|2020-12-22	A.23.1	2020/12/22	Uganda
>Entebbe_49_10/UG336/CS|19B|A.23.1|2020-12-22	A.23.1	2020/12/22	Uganda
>Entebbe_49_11/UG337/CS|19B|A.23.1|2020-12-22	A.23.1	2020/12/22	Uganda
>Entebbe_49_14/UG340/CS|19B|A.23.1|2020-12-22	A.23.1	2020/12/22	Uganda
>hCoV-19/England/ALDP-CE1BEA/2020|EPI_ISL_799754|2020-12-24	A.23.1	2020/12/24	England
>Entebbe_49_12/UG338/CS|19B|A.23.1|2020-12-24	A.23.1	2020/12/24	Uganda
>hCoV-19/England/CAMC-D0DA9F/2020|EPI_ISL_800483|2020-12-26	A.23.1	2020/12/26	England
>hCoV-19/England/CAMC-D0DACC/2020|EPI_ISL_800383|2020-12-26	A.23.1	2020/12/26	England
>hCoV-19/England/CAMC-D11403/2020|EPI_ISL_800471|2020-12-26	A.23.1	2020/12/26	England
>hCoV-19/England/LIVE-DCFF7C/2020|EPI_ISL_813786|2020-12-26	A.23.1	2020/12/26	England
>hCoV-19/England/QEUH-D12B76/2020|EPI_ISL_799557|2020-12-26	A.23.1	2020/12/26	England
>hCoV-19/Uganda/UG165/2020|EPI_ISL_954255|2020-12-26	A.23.1	2020/12/26	Uganda
>hCoV-19/Uganda/UG166/2020|EPI_ISL_954229|2020-12-26	A.23.1	2020/12/26	Uganda
>hCoV-19/England/ALDP-D41394/2020|EPI_ISL_798369|2020-12-27	A.23.1	2020/12/27	England
>hCoV-19/Scotland/QEUH-D14BB0/2020|EPI_ISL_858801|2020-12-27	A.23.1	2020/12/27	Scotland
>hCoV-19/Uganda/UG167/2020|EPI_ISL_954261|2020-12-27	A.23.1	2020/12/27	Uganda
>hCoV-19/Uganda/UG168/2020|EPI_ISL_954262|2020-12-27	A.23.1	2020/12/27	Uganda
>hCoV-19/Uganda/UG169/2020|EPI_ISL_954263|2020-12-27	A.23.1	2020/12/27	Uganda
>hCoV-19/Uganda/UG170/2020|EPI_ISL_954264|2020-12-27	A.23.1	2020/12/27	Uganda
>hCoV-19/Uganda/UG171/2020|EPI_ISL_954266|2020-12-27	A.23.1	2020/12/27	Uganda
>hCoV-19/Uganda/UG172/2020|EPI_ISL_954267|2020-12-27	A.23.1	2020/12/27	Uganda
>hCoV-19/Uganda/UG174/2020|EPI_ISL_954257|2020-12-27	A.23.1	2020/12/27	Uganda
>hCoV-19/Uganda/UG175/2020|EPI_ISL_954258|2020-12-27	A.23.1	2020/12/27	Uganda
>hCoV-19/Uganda/UG176/2020|EPI_ISL_954259|2020-12-27	A.23.1	2020/12/27	Uganda
>hCoV-19/Uganda/UG177/2020|EPI_ISL_954260|2020-12-27	A.23.1	2020/12/27	Uganda
>hCoV-19/Zimbabwe/ZW-41817/2020|EPI_ISL_1191887|2020-12-27	A.23.1	2020/12/27	Zimbabwe
>hCoV-19/England/LOND-132457A/2020|EPI_ISL_920319|2020-12-28	A.23.1	2020/12/28	England
>hCoV-19/Uganda/UG178/2020|EPI_ISL_954268|2020-12-28	A.23.1	2020/12/28	Uganda
>hCoV-19/Uganda/UG179/2020|EPI_ISL_954269|2020-12-28	A.23.1	2020/12/28	Uganda
>hCoV-19/Uganda/UG180/2020|EPI_ISL_954227|2020-12-28	A.23.1	2020/12/28	Uganda
>hCoV-19/Uganda/UG181/2020|EPI_ISL_954270|2020-12-28	A.23.1	2020/12/28	Uganda
>hCoV-19/Uganda/UG182/2020|EPI_ISL_954271|2020-12-28	A.23.1	2020/12/28	Uganda
>hCoV-19/Uganda/UG183/2020|EPI_ISL_954272|2020-12-28	A.23.1	2020/12/28	Uganda
>hCoV-19/Uganda/UG206/2020|EPI_ISL_954273|2020-12-28	A.23.1	2020/12/28	Uganda
>hCoV-19/Uganda/UG207/2020|EPI_ISL_954274|2020-12-28	A.23.1	2020/12/28	Uganda
>hCoV-19/Uganda/UG208/2020|EPI_ISL_954275|2020-12-28	A.23.1	2020/12/28	Uganda
>hCoV-19/Uganda/UG209/2020|EPI_ISL_954276|2020-12-28	A.23.1	2020/12/28	Uganda
>hCoV-19/Uganda/UG210/2020|EPI_ISL_954277|2020-12-28	A.23.1	2020/12/28	Uganda
>hCoV-19/Uganda/UG211/2020|EPI_ISL_954278|2020-12-28	A.23.1	2020/12/28	Uganda
>hCoV-19/Uganda/UG213/2020|EPI_ISL_954279|2020-12-28	A.23.1	2020/12/28	Uganda
>hCoV-19/Uganda/UG214/2020|EPI_ISL_954280|2020-12-28	A.23.1	2020/12/28	Uganda
>hCoV-19/USA/AZ-ASPHL-3305/2020|EPI_ISL_1016926|2020-12-28	A.23.1	2020/12/28	USA
>hCoV-19/USA/AZ-ASPHL-3320/2020|EPI_ISL_1016927|2020-12-28	A.23.1	2020/12/28	USA
>hCoV-19/Zimbabwe/ZW-41820/2020|EPI_ISL_1191888|2020-12-28	A.23.1	2020/12/28	Zimbabwe
>hCoV-19/England/CAMC-DE8326/2020|EPI_ISL_821792|2020-12-29	A.23.1	2020/12/29	England
>hCoV-19/England/OXON-F48568/2020|EPI_ISL_951018|2020-12-29	A.23.1	2020/12/29	England
>hCoV-19/Rwanda/AV76478RD/2020|EPI_ISL_1063994|2020-12-29	A.23.1	2020/12/29	Rwanda
>hCoV-19/Uganda/UG184/2020|EPI_ISL_954282|2020-12-29	A.23.1	2020/12/29	Uganda
>hCoV-19/Uganda/UG185/2020|EPI_ISL_955136|2020-12-29	A.23.1	2020/12/29	Uganda
>hCoV-19/Uganda/UG186/2020|EPI_ISL_954283|2020-12-29	A.23.1	2020/12/29	Uganda
>hCoV-19/Uganda/UG187/2020|EPI_ISL_954281|2020-12-29	A.23.1	2020/12/29	Uganda
>hCoV-19/United_Arab_Emirates/4256/2020|EPI_ISL_860030|2020-12-29	A.23.1	2020/12/29	United_Arab_Emirates
>hCoV-19/England/ALDP-F74F74/2020|EPI_ISL_882441|2020-12-30	A.23.1	2020/12/30	England
>hCoV-19/Uganda/UG188/2020|EPI_ISL_954284|2020-12-30	A.23.1	2020/12/30	Uganda
>hCoV-19/Uganda/UG191/2020|EPI_ISL_954285|2020-12-30	A.23.1	2020/12/30	Uganda
>hCoV-19/Uganda/UG192/2020|EPI_ISL_954286|2020-12-30	A.23.1	2020/12/30	Uganda
>hCoV-19/Uganda/UG193/2020|EPI_ISL_954287|2020-12-30	A.23.1	2020/12/30	Uganda
>hCoV-19/Canada/NS-NML-5160/2020|EPI_ISL_1055475|2020-12-31	A.23.1	2020/12/31	Canada
>hCoV-19/England/210100206/2020|EPI_ISL_837092|2020-12-31	A.23.1	2020/12/31	England
>hCoV-19/England/LIVE-DD3986/2020|EPI_ISL_838630|2020-12-31	A.23.1	2020/12/31	England
>hCoV-19/England/LIVE-DD3A1A/2020|EPI_ISL_838636|2020-12-31	A.23.1	2020/12/31	England
>hCoV-19/Kenya/C78597/2020|EPI_ISL_968878|2020-12-31	A.23.1	2020/12/31	Kenya
>hCoV-19/Uganda/UG189/2020|EPI_ISL_954288|2020-12-31	A.23.1	2020/12/31	Uganda
>hCoV-19/Uganda/UG190/2020|EPI_ISL_954289|2020-12-31	A.23.1	2020/12/31	Uganda
>hCoV-19/Uganda/UG194/2020|EPI_ISL_954290|2020-12-31	A.23.1	2020/12/31	Uganda
>hCoV-19/Uganda/UG195/2020|EPI_ISL_954291|2020-12-31	A.23.1	2020/12/31	Uganda
>hCoV-19/Uganda/UG196/2020|EPI_ISL_954292|2020-12-31	A.23.1	2020/12/31	Uganda
>hCoV-19/Uganda/UG197/2020|EPI_ISL_954293|2020-12-31	A.23.1	2020/12/31	Uganda
>hCoV-19/Uganda/UG198/2020|EPI_ISL_954294|2020-12-31	A.23.1	2020/12/31	Uganda
>hCoV-19/Uganda/UG199/2020|EPI_ISL_954295|2020-12-31	A.23.1	2020/12/31	Uganda
>hCoV-19/Uganda/UG200/2020|EPI_ISL_954296|2020-12-31	A.23.1	2020/12/31	Uganda
>hCoV-19/Switzerland/GE-32849042/2021|EPI_ISL_847948|2021-01-01	A.23.1	2021/01/01	Switzerland
>hCoV-19/Uganda/UG201/2021|EPI_ISL_954297|2021-01-01	A.23.1	2021/01/01	Uganda
>hCoV-19/Uganda/UG202/2021|EPI_ISL_954298|2021-01-01	A.23.1	2021/01/01	Uganda
>hCoV-19/Uganda/UG203/2021|EPI_ISL_954299|2021-01-01	A.23.1	2021/01/01	Uganda
>hCoV-19/Australia/SAP603/2021|EPI_ISL_771368|2021-01-02	A.23.1	2021/01/02	Australia
>hCoV-19/Canada/NB-NML-3294/2021|EPI_ISL_961659|2021-01-02	A.23.1	2021/01/02	Canada
>hCoV-19/Canada/NB-NML-3295/2021|EPI_ISL_961660|2021-01-02	A.23.1	2021/01/02	Canada
>hCoV-19/England/OXON-F4BF85/2021|EPI_ISL_951161|2021-01-02	A.23.1	2021/01/02	England
>hCoV-19/Rwanda/NRLNAT1086/2021|EPI_ISL_925915|2021-01-02	A.23.1	2021/01/02	Rwanda
>hCoV-19/Uganda/UG204/2021|EPI_ISL_954300|2021-01-02	A.23.1	2021/01/02	Uganda
>hCoV-19/Uganda/UG205/2021|EPI_ISL_954226|2021-01-02	A.23.1	2021/01/02	Uganda
>hCoV-19/Canada/NB-NML-3296/2021|EPI_ISL_961653|2021-01-03	A.23.1	2021/01/03	Canada
>hCoV-19/Canada/NB-NML-3297/2021|EPI_ISL_961654|2021-01-03	A.23.1	2021/01/03	Canada
>hCoV-19/Canada/NB-NML-3300/2021|EPI_ISL_961655|2021-01-03	A.23.1	2021/01/03	Canada
>hCoV-19/Canada/NB-NML-3303/2021|EPI_ISL_961656|2021-01-03	A.23.1	2021/01/03	Canada
>hCoV-19/England/ALDP-115029E/2021|EPI_ISL_947649|2021-01-03	A.23.1	2021/01/03	England
>hCoV-19/Canada/NB-NML-3308/2021|EPI_ISL_961652|2021-01-04	A.23.1	2021/01/04	Canada
>hCoV-19/Denmark/DCGC-26542/2021|EPI_ISL_817616|2021-01-04	A.23.1	2021/01/04	Denmark
>hCoV-19/England/QEUH-EFF4DD/2021|EPI_ISL_835214|2021-01-04	A.23.1	2021/01/04	England
>hCoV-19/Rwanda/AY77273RD/2021|EPI_ISL_1064163|2021-01-04	A.23.1	2021/01/04	Rwanda
>hCoV-19/Rwanda/AY77279RD/2021|EPI_ISL_1064164|2021-01-04	A.23.1	2021/01/04	Rwanda
>hCoV-19/Ghana/WACCBIP-GS109/2021|EPI_ISL_944663|2021-01-06	A.23.1	2021/01/06	Ghana
>hCoV-19/Rwanda/NRLNAT1052/2021|EPI_ISL_925887|2021-01-06	A.23.1	2021/01/06	Rwanda
>hCoV-19/Wales/PHWC-4B4201/2021|EPI_ISL_841075|2021-01-06	A.23.1	2021/01/06	Wales
>hCoV-19/Canada/NB-NML-5574/2021|EPI_ISL_961649|2021-01-07	A.23.1	2021/01/07	Canada
>hCoV-19/England/MILK-F8898E/2021|EPI_ISL_875037|2021-01-07	A.23.1	2021/01/07	England
>hCoV-19/Rwanda/NRLNAT1079/2021|EPI_ISL_925908|2021-01-07	A.23.1	2021/01/07	Rwanda
>hCoV-19/Rwanda/NRLNAT1083/2021|EPI_ISL_925912|2021-01-07	A.23.1	2021/01/07	Rwanda
>hCoV-19/England/LIVE-DD9C69/2021|EPI_ISL_865277|2021-01-08	A.23.1	2021/01/08	England
>hCoV-19/England/MILK-FAA5FB/2021|EPI_ISL_864506|2021-01-08	A.23.1	2021/01/08	England
>hCoV-19/England/TFCI-2705420/2021|EPI_ISL_1000903|2021-01-08	A.23.1	2021/01/08	England
>hCoV-19/Rwanda/NRLNAT1085/2021|EPI_ISL_925914|2021-01-08	A.23.1	2021/01/08	Rwanda
>Entebbe_48_11/UG315/SS|19B|A.23.1|2021-01-08	A.23.1	2021/01/08	Uganda
>hCoV-19/Canada/NB-NML-5580/2021|EPI_ISL_961645|2021-01-09	A.23.1	2021/01/09	Canada
>hCoV-19/England/ALDP-F81CC8/2021|EPI_ISL_846358|2021-01-09	A.23.1	2021/01/09	England
>hCoV-19/England/ALDP-FA27FD/2021|EPI_ISL_881723|2021-01-09	A.23.1	2021/01/09	England
>hCoV-19/England/ALDP-FA345F/2021|EPI_ISL_881681|2021-01-09	A.23.1	2021/01/09	England
>hCoV-19/England/TFCI-270246F/2021|EPI_ISL_924865|2021-01-09	A.23.1	2021/01/09	England
>hCoV-19/England/TFCI-2704096/2021|EPI_ISL_953222|2021-01-09	A.23.1	2021/01/09	England
>hCoV-19/Netherlands/NH-RIVM-11088/2021|EPI_ISL_943266|2021-01-09	A.23.1	2021/01/09	Netherlands
>hCoV-19/Belgium/ULG-11312/2021|EPI_ISL_959553|2021-01-10	A.23.1	2021/01/10	Belgium
>hCoV-19/Canada/NB-NML-5584/2021|EPI_ISL_961643|2021-01-10	A.23.1	2021/01/10	Canada
>hCoV-19/England/ALDP-FAF5E7/2021|EPI_ISL_881980|2021-01-10	A.23.1	2021/01/10	England
>hCoV-19/England/ALDP-FB49C5/2021|EPI_ISL_882075|2021-01-10	A.23.1	2021/01/10	England
>hCoV-19/England/ALDP-FB4C26/2021|EPI_ISL_882063|2021-01-10	A.23.1	2021/01/10	England
>hCoV-19/England/ALDP-FB542D/2021|EPI_ISL_882048|2021-01-10	A.23.1	2021/01/10	England
>hCoV-19/England/LIVE-DDA6C4/2021|EPI_ISL_865312|2021-01-10	A.23.1	2021/01/10	England
>hCoV-19/England/TFCI-27020B6/2021|EPI_ISL_924816|2021-01-10	A.23.1	2021/01/10	England
>hCoV-19/Belgium/rega-1878/2021|EPI_ISL_898017|2021-01-11	A.23.1	2021/01/11	Belgium
>hCoV-19/Canada/NS-NML-16211/2021|EPI_ISL_1055730|2021-01-11	A.23.1	2021/01/11	Canada
>hCoV-19/Denmark/DCGC-31655/2021|EPI_ISL_856071|2021-01-11	A.23.1	2021/01/11	Denmark
>hCoV-19/Denmark/DCGC-33292/2021|EPI_ISL_870297|2021-01-11	A.23.1	2021/01/11	Denmark
>hCoV-19/England/ALDP-FB5A94/2021|EPI_ISL_862989|2021-01-11	A.23.1	2021/01/11	England
>hCoV-19/England/ALDP-FB6B63/2021|EPI_ISL_863008|2021-01-11	A.23.1	2021/01/11	England
>hCoV-19/England/ALDP-FBB5D9/2021|EPI_ISL_862950|2021-01-11	A.23.1	2021/01/11	England
>hCoV-19/England/ALDP-FBBFF9/2021|EPI_ISL_862946|2021-01-11	A.23.1	2021/01/11	England
>hCoV-19/England/ALDP-FBC013/2021|EPI_ISL_862910|2021-01-11	A.23.1	2021/01/11	England
>hCoV-19/England/ALDP-FFFC01/2021|EPI_ISL_874226|2021-01-11	A.23.1	2021/01/11	England
>hCoV-19/Rwanda/NRLNAT1047/2021|EPI_ISL_925882|2021-01-11	A.23.1	2021/01/11	Rwanda
>hCoV-19/Rwanda/NRLNAT1049/2021|EPI_ISL_925884|2021-01-11	A.23.1	2021/01/11	Rwanda
>hCoV-19/Rwanda/NRLNAT1050/2021|EPI_ISL_925885|2021-01-11	A.23.1	2021/01/11	Rwanda
>hCoV-19/Rwanda/NRLNAT1051/2021|EPI_ISL_925886|2021-01-11	A.23.1	2021/01/11	Rwanda
>hCoV-19/South_Africa/KRISP-K008366/2021|EPI_ISL_1085999|2021-01-11	A.23.1	2021/01/11	South_Africa
>hCoV-19/Canada/NB-NML-6348/2021|EPI_ISL_961641|2021-01-12	A.23.1	2021/01/12	Canada
>hCoV-19/England/ALDP-1004A56/2021|EPI_ISL_874940|2021-01-12	A.23.1	2021/01/12	England
>hCoV-19/England/ALDP-1005D01/2021|EPI_ISL_863871|2021-01-12	A.23.1	2021/01/12	England
>hCoV-19/England/ALDP-1010161/2021|EPI_ISL_881480|2021-01-12	A.23.1	2021/01/12	England
>hCoV-19/England/ALDP-10101E9/2021|EPI_ISL_881475|2021-01-12	A.23.1	2021/01/12	England
>hCoV-19/England/LIVE-DEC87E/2021|EPI_ISL_997384|2021-01-12	A.23.1	2021/01/12	England
>hCoV-19/England/LIVE-DECC72/2021|EPI_ISL_997385|2021-01-12	A.23.1	2021/01/12	England
>hCoV-19/England/LIVE-DECCEB/2021|EPI_ISL_997386|2021-01-12	A.23.1	2021/01/12	England
>hCoV-19/England/LIVE-DECD24/2021|EPI_ISL_997387|2021-01-12	A.23.1	2021/01/12	England
>hCoV-19/England/LIVE-DECD42/2021|EPI_ISL_997388|2021-01-12	A.23.1	2021/01/12	England
>hCoV-19/England/LIVE-DECD9D/2021|EPI_ISL_997389|2021-01-12	A.23.1	2021/01/12	England
>hCoV-19/England/LIVE-DECDD9/2021|EPI_ISL_997390|2021-01-12	A.23.1	2021/01/12	England
>hCoV-19/England/LIVE-DECE21/2021|EPI_ISL_997391|2021-01-12	A.23.1	2021/01/12	England
>hCoV-19/England/LIVE-DECE30/2021|EPI_ISL_997392|2021-01-12	A.23.1	2021/01/12	England
>hCoV-19/England/LOND-12898B7/2021|EPI_ISL_949777|2021-01-12	A.23.1	2021/01/12	England
>hCoV-19/England/MILK-103BD8A/2021|EPI_ISL_920923|2021-01-12	A.23.1	2021/01/12	England
>hCoV-19/England/MILK-103C132/2021|EPI_ISL_920959|2021-01-12	A.23.1	2021/01/12	England
>hCoV-19/Rwanda/NRLNAT1053/2021|EPI_ISL_925888|2021-01-12	A.23.1	2021/01/12	Rwanda
>hCoV-19/Rwanda/NRLNAT1054/2021|EPI_ISL_925889|2021-01-12	A.23.1	2021/01/12	Rwanda
>hCoV-19/Rwanda/NRLNAT1055/2021|EPI_ISL_925890|2021-01-12	A.23.1	2021/01/12	Rwanda
>hCoV-19/Rwanda/NRLNAT1057/2021|EPI_ISL_925892|2021-01-12	A.23.1	2021/01/12	Rwanda
>hCoV-19/England/210241218/2021|EPI_ISL_837246|2021-01-13	A.23.1	2021/01/13	England
>hCoV-19/Mauritius/N2023/2021|EPI_ISL_1191599|2021-01-13	A.23.1	2021/01/13	Mauritius
>hCoV-19/Rwanda/NRLNAT1080/2021|EPI_ISL_925909|2021-01-13	A.23.1	2021/01/13	Rwanda
>hCoV-19/Rwanda/NRLNAT1081/2021|EPI_ISL_925910|2021-01-13	A.23.1	2021/01/13	Rwanda
>hCoV-19/England/ALDP-10307B4/2021|EPI_ISL_880396|2021-01-14	A.23.1	2021/01/14	England
>hCoV-19/England/ALDP-10307C3/2021|EPI_ISL_880551|2021-01-14	A.23.1	2021/01/14	England
>hCoV-19/Scotland/QEUH-10033E3/2021|EPI_ISL_918088|2021-01-14	A.23.1	2021/01/14	Scotland
>hCoV-19/Canada/NB-NML-6349/2021|EPI_ISL_961634|2021-01-15	A.23.1	2021/01/15	Canada
>hCoV-19/Canada/NB-NML-6352/2021|EPI_ISL_961635|2021-01-15	A.23.1	2021/01/15	Canada
>hCoV-19/England/ALDP-1065015/2021|EPI_ISL_878255|2021-01-15	A.23.1	2021/01/15	England
>hCoV-19/England/ALDP-10659DE/2021|EPI_ISL_878123|2021-01-15	A.23.1	2021/01/15	England
>hCoV-19/England/CAMC-106325D/2021|EPI_ISL_994044|2021-01-15	A.23.1	2021/01/15	England
>hCoV-19/England/QEUH-10331C2/2021|EPI_ISL_923913|2021-01-15	A.23.1	2021/01/15	England
>hCoV-19/Switzerland/GE-32986401/2021|EPI_ISL_897821|2021-01-16	A.23.1	2021/01/16	Switzerland
>hCoV-19/Canada/NB-NML-6350/2021|EPI_ISL_961632|2021-01-16	A.23.1	2021/01/16	Canada
>hCoV-19/Kenya/C80125/2021|EPI_ISL_969003|2021-01-16	A.23.1	2021/01/16	Kenya
>hCoV-19/Scotland/QEUH-1033BE2/2021|EPI_ISL_952941|2021-01-16	A.23.1	2021/01/16	Scotland
>hCoV-19/Canada/NB-NML-6351/2021|EPI_ISL_961630|2021-01-17	A.23.1	2021/01/17	Canada
>hCoV-19/England/ALDP-109206A/2021|EPI_ISL_877911|2021-01-17	A.23.1	2021/01/17	England
>hCoV-19/England/ALDP-109213A/2021|EPI_ISL_877990|2021-01-17	A.23.1	2021/01/17	England
>hCoV-19/England/ALDP-10921A3/2021|EPI_ISL_877866|2021-01-17	A.23.1	2021/01/17	England
>hCoV-19/England/ALDP-109DDD1/2021|EPI_ISL_885931|2021-01-17	A.23.1	2021/01/17	England
>hCoV-19/England/MILK-10CE26F/2021|EPI_ISL_909295|2021-01-17	A.23.1	2021/01/17	England
>hCoV-19/Canada/NB-NML-8762/2021|EPI_ISL_961626|2021-01-18	A.23.1	2021/01/18	Canada
>hCoV-19/Canada/NB-NML-8763/2021|EPI_ISL_961627|2021-01-18	A.23.1	2021/01/18	Canada
>hCoV-19/England/ALDP-109446C/2021|EPI_ISL_993348|2021-01-18	A.23.1	2021/01/18	England
>hCoV-19/England/CAMC-10A0B95/2021|EPI_ISL_891731|2021-01-18	A.23.1	2021/01/18	England
Uganda/Entebbe_43_11/UG224/CS|19B|A.23.1|2021-01-18	A.23.1	2021/01/18	Uganda
>Entebbe_48_10/UG314/SS|19B|A.23.1|2021-01-18	A.23.1	2021/01/18	Uganda
>hCoV-19/Canada/NB-NML-8779/2021|EPI_ISL_961623|2021-01-19	A.23.1	2021/01/19	Canada
>hCoV-19/Canada/NB-NML-8780/2021|EPI_ISL_961624|2021-01-19	A.23.1	2021/01/19	Canada
>hCoV-19/England/ALDP-10E30F1/2021|EPI_ISL_907807|2021-01-19	A.23.1	2021/01/19	England
>hCoV-19/England/ALDP-10E389F/2021|EPI_ISL_908567|2021-01-19	A.23.1	2021/01/19	England
>hCoV-19/England/ALDP-10E5192/2021|EPI_ISL_907966|2021-01-19	A.23.1	2021/01/19	England
>hCoV-19/England/ALDP-10E51DE/2021|EPI_ISL_907758|2021-01-19	A.23.1	2021/01/19	England
>hCoV-19/USA/NC-CDC-LC0007011/2021|EPI_ISL_1021021|2021-01-19	A.23.1	2021/01/19	USA
>hCoV-19/USA/OK-USAFSAM-S0419/2021|EPI_ISL_1036841|2021-01-19	A.23.1	2021/01/19	USA
Uganda/Entebbe_43_6/UG219/CS|19B|A.23.1|2021-01-19	A.23.1	2021/01/19	Uganda
Uganda/Entebbe_43_7/UG220/CS|19B|A.23.1|2021-01-19	A.23.1	2021/01/19	Uganda
Uganda/Entebbe_43_8/UG221/CS|19B|A.23.1|2021-01-19	A.23.1	2021/01/19	Uganda
Uganda/Entebbe_43_9/UG222/CS|19B|A.23.1|2021-01-19	A.23.1	2021/01/19	Uganda
Uganda/Entebbe_43_10/UG223/CS|19B|A.23.1|2021-01-19	A.23.1	2021/01/19	Uganda
Uganda/Entebbe_43_12/UG225/CS|19B|A.23.1|2021-01-19	A.23.1	2021/01/19	Uganda
>hCoV-19/Canada/NB-NML-8783/2021|EPI_ISL_961615|2021-01-20	A.23.1	2021/01/20	Canada
>hCoV-19/Canada/NB-NML-8784/2021|EPI_ISL_961616|2021-01-20	A.23.1	2021/01/20	Canada
>hCoV-19/Canada/NB-NML-8785/2021|EPI_ISL_961617|2021-01-20	A.23.1	2021/01/20	Canada
>hCoV-19/Canada/NB-NML-8786/2021|EPI_ISL_961618|2021-01-20	A.23.1	2021/01/20	Canada
>hCoV-19/Canada/ON-PPS-21012021_0255/2021|EPI_ISL_982996|2021-01-20	A.23.1	2021/01/20	Canada
>hCoV-19/Canada/ON-S2379/2021|EPI_ISL_961458|2021-01-20	A.23.1	2021/01/20	Canada
>hCoV-19/England/LIVE-DE862D/2021|EPI_ISL_919620|2021-01-20	A.23.1	2021/01/20	England
>hCoV-19/India/KA-NIMH-SEQ-166/2021|EPI_ISL_995747|2021-01-20	A.23.1	2021/01/20	India
>hCoV-19/Switzerland/GE-33018459/2021|EPI_ISL_953717|2021-01-20	A.23.1	2021/01/20	Switzerland
Uganda/Entebbe_43_13/UG226/CS|19B|A.23.1|2021-01-20	A.23.1	2021/01/20	Uganda
>hCoV-19/Botswana/CV2707886/2021|EPI_ISL_944767|2021-01-21	A.23.1	2021/01/21	Botswana
>hCoV-19/Canada/NB-NML-8792/2021|EPI_ISL_961613|2021-01-21	A.23.1	2021/01/21	Canada
>hCoV-19/Canada/NB-NML-8793/2021|EPI_ISL_961614|2021-01-21	A.23.1	2021/01/21	Canada
>hCoV-19/England/ALDP-10ECB51/2021|EPI_ISL_916337|2021-01-21	A.23.1	2021/01/21	England
>hCoV-19/England/ALDP-10EEBF5/2021|EPI_ISL_993023|2021-01-21	A.23.1	2021/01/21	England
>hCoV-19/India/KA-NIMH-SEQ-171/2021|EPI_ISL_995753|2021-01-21	A.23.1	2021/01/21	India
Uganda/Entebbe_43_1/UG215/CS|19B|A.23.1|2021-01-21	A.23.1	2021/01/21	Uganda
Uganda/Entebbe_43_14/UG227/CS|19B|A.23.1|2021-01-21	A.23.1	2021/01/21	Uganda
>hCoV-19/Canada/NB-NML-8797/2021|EPI_ISL_961610|2021-01-22	A.23.1	2021/01/22	Canada
>hCoV-19/Canada/NB-NML-8798/2021|EPI_ISL_961611|2021-01-22	A.23.1	2021/01/22	Canada
>hCoV-19/Canada/NB-NML-8799/2021|EPI_ISL_961612|2021-01-22	A.23.1	2021/01/22	Canada
>hCoV-19/England/ALDP-10F69F0/2021|EPI_ISL_907521|2021-01-22	A.23.1	2021/01/22	England
>hCoV-19/Israel/CVL-3460/2021|EPI_ISL_1210310|2021-01-22	A.23.1	2021/01/22	Israel
>hCoV-19/Sweden/SE00176343/2021|EPI_ISL_1199951|2021-01-22	A.23.1	2021/01/22	Sweden
Uganda/Entebbe_43_2/UG216/CS|19B|A.23.1|2021-01-22	A.23.1	2021/01/22	Uganda
Uganda/Entebbe_43_3/UG217/CS|19B|A.23.1|2021-01-22	A.23.1	2021/01/22	Uganda
>hCoV-19/Belgium/rega-2585/2021|EPI_ISL_1049178|2021-01-23	A.23.1	2021/01/23	Belgium
>hCoV-19/England/ALDP-115051D/2021|EPI_ISL_947663|2021-01-23	A.23.1	2021/01/23	England
>hCoV-19/England/TFCI-2705AA6/2021|EPI_ISL_1000963|2021-01-23	A.23.1	2021/01/23	England
>hCoV-19/England/TFCI-270645C/2021|EPI_ISL_1054818|2021-01-23	A.23.1	2021/01/23	England
>hCoV-19/Scotland/QEUH-10F8A37/2021|EPI_ISL_916565|2021-01-23	A.23.1	2021/01/23	Scotland
Uganda/Entebbe_43_4/UG218/CS|19B|A.23.1|2021-01-23	A.23.1	2021/01/23	Uganda
>hCoV-19/Denmark/DCGC-39458/2021|EPI_ISL_970848|2021-01-25	A.23.1	2021/01/25	Denmark
>hCoV-19/Denmark/DCGC-39517/2021|EPI_ISL_970913|2021-01-25	A.23.1	2021/01/25	Denmark
>hCoV-19/Denmark/DCGC-40503/2021|EPI_ISL_972180|2021-01-25	A.23.1	2021/01/25	Denmark
>hCoV-19/England/ALDP-1183F13/2021|EPI_ISL_990609|2021-01-25	A.23.1	2021/01/25	England
>hCoV-19/England/ALDP-1184CEE/2021|EPI_ISL_990748|2021-01-25	A.23.1	2021/01/25	England
>hCoV-19/England/ALDP-118698B/2021|EPI_ISL_931610|2021-01-25	A.23.1	2021/01/25	England
>hCoV-19/England/ALDP-1186A5B/2021|EPI_ISL_931659|2021-01-25	A.23.1	2021/01/25	England
>hCoV-19/England/ALDP-1186A79/2021|EPI_ISL_931875|2021-01-25	A.23.1	2021/01/25	England
>hCoV-19/England/QEUH-1171789/2021|EPI_ISL_947183|2021-01-25	A.23.1	2021/01/25	England
>hCoV-19/Sweden/SE00181678/2021|EPI_ISL_1200114|2021-01-25	A.23.1	2021/01/25	Sweden
>hCoV-19/USA/NH-CDC-21490956/2021|EPI_ISL_1087007|2021-01-25	A.23.1	2021/01/25	USA
>Entebbe_48_14/UG318/SS|19B|A.23.1|2021-01-25	A.23.1	2021/01/25	Uganda
>hCoV-19/Canada/NB-NML-16170/2021|EPI_ISL_1164960|2021-01-26	A.23.1	2021/01/26	Canada
>hCoV-19/Canada/NB-NML-16171/2021|EPI_ISL_1164961|2021-01-26	A.23.1	2021/01/26	Canada
>hCoV-19/England/ALDP-1195A59/2021|EPI_ISL_946877|2021-01-26	A.23.1	2021/01/26	England
>hCoV-19/England/ALDP-1195BB0/2021|EPI_ISL_947006|2021-01-26	A.23.1	2021/01/26	England
>hCoV-19/England/ALDP-11965DF/2021|EPI_ISL_959027|2021-01-26	A.23.1	2021/01/26	England
>hCoV-19/England/CAMC-11AAC2E/2021|EPI_ISL_1047241|2021-01-26	A.23.1	2021/01/26	England
>hCoV-19/England/QEUH-11718FF/2021|EPI_ISL_947253|2021-01-26	A.23.1	2021/01/26	England
>hCoV-19/Sweden/SE00186559/2021|EPI_ISL_1200143|2021-01-26	A.23.1	2021/01/26	Sweden
>hCoV-19/USA/NH-CDC-21490800/2021|EPI_ISL_1087097|2021-01-26	A.23.1	2021/01/26	USA
>Entebbe_48_9/UG313/SS|19B|A.23.1|2021-01-26	A.23.1	2021/01/26	Uganda
>hCoV-19/England/CAMC-11AA08C/2021|EPI_ISL_996875|2021-01-27	A.23.1	2021/01/27	England
>hCoV-19/England/CAMC-11AA0B9/2021|EPI_ISL_1047206|2021-01-27	A.23.1	2021/01/27	England
>hCoV-19/England/MILK-11A3F86/2021|EPI_ISL_957670|2021-01-27	A.23.1	2021/01/27	England
>hCoV-19/Sweden/SE00193682/2021|EPI_ISL_1200084|2021-01-27	A.23.1	2021/01/27	Sweden
>hCoV-19/Canada/NB-NML-16178/2021|EPI_ISL_1164964|2021-01-28	A.23.1	2021/01/28	Canada
>hCoV-19/England/ALDP-11B01DB/2021|EPI_ISL_956724|2021-01-28	A.23.1	2021/01/28	England
>hCoV-19/Scotland/QEUH-11881EB/2021|EPI_ISL_946318|2021-01-28	A.23.1	2021/01/28	Scotland
>hCoV-19/Scotland/QEUH-1188215/2021|EPI_ISL_946080|2021-01-28	A.23.1	2021/01/28	Scotland
>hCoV-19/Scotland/QEUH-118A25F/2021|EPI_ISL_946035|2021-01-28	A.23.1	2021/01/28	Scotland
>hCoV-19/Sweden/SE00194063/2021|EPI_ISL_1200082|2021-01-28	A.23.1	2021/01/28	Sweden
>hCoV-19/Belgium/rega-2804/2021|EPI_ISL_995657|2021-01-29	A.23.1	2021/01/29	Belgium
>hCoV-19/Canada/NB-NML-16181/2021|EPI_ISL_1164966|2021-01-29	A.23.1	2021/01/29	Canada
>hCoV-19/England/CAMC-11B36F7/2021|EPI_ISL_987974|2021-01-29	A.23.1	2021/01/29	England
>hCoV-19/Scotland/EDB14780/2021|EPI_ISL_997129|2021-01-29	A.23.1	2021/01/29	Scotland
>hCoV-19/Sweden/SE00199025/2021|EPI_ISL_1199985|2021-01-29	A.23.1	2021/01/29	Sweden
>hCoV-19/Canada/NB-NML-16185/2021|EPI_ISL_1164967|2021-01-30	A.23.1	2021/01/30	Canada
>hCoV-19/Canada/NB-NML-16186/2021|EPI_ISL_1164968|2021-01-30	A.23.1	2021/01/30	Canada
>hCoV-19/Wales/PHWC-4C46A8/2021|EPI_ISL_999758|2021-01-30	A.23.1	2021/01/30	Wales
>hCoV-19/England/LOND-132991F/2021|EPI_ISL_1105156|2021-01-31	A.23.1	2021/01/31	England
>hCoV-19/USA/MA-Broad_CRSP-01019/2021|EPI_ISL_1067757|2021-01-31	A.23.1	2021/01/31	USA
>hCoV-19/USA/NMDOH-2021044683/2021|EPI_ISL_941335|2021-01-31	A.23.1	2021/01/31	USA
>hCoV-19/USA/NY-PRL-2021_0203_01E08/2021|EPI_ISL_994855|2021-01-31	A.23.1	2021/01/31	USA
>hCoV-19/Belgium/Jessa_55-2105-000205/2021|EPI_ISL_953447|2021-02-01	A.23.1	2021/02/01	Belgium
>hCoV-19/Belgium/rega-2955/2021|EPI_ISL_1057032|2021-02-01	A.23.1	2021/02/01	Belgium
>hCoV-19/Sweden/SE00202743/2021|EPI_ISL_1198688|2021-02-01	A.23.1	2021/02/01	Sweden
>hCoV-19/Sweden/SE00202775/2021|EPI_ISL_1198689|2021-02-01	A.23.1	2021/02/01	Sweden
>Entebbe_48_17/UG321/CS|19B|A.23.1|2021-02-01	A.23.1	2021/02/01	Uganda
>hCoV-19/Belgium/rega-2897/2021|EPI_ISL_1050409|2021-02-02	A.23.1	2021/02/02	Belgium
>hCoV-19/England/ALDP-120369D/2021|EPI_ISL_988881|2021-02-02	A.23.1	2021/02/02	England
>hCoV-19/Indonesia/JK-NIHRD-MI2101485/2021|EPI_ISL_1169052|2021-02-02	A.23.1	2021/02/02	Indonesia
>hCoV-19/Latvia/394/2021|EPI_ISL_1219217|2021-02-02	A.23.1	2021/02/02	Latvia
>hCoV-19/Belgium/rega-3039/2021|EPI_ISL_1057096|2021-02-03	A.23.1	2021/02/03	Belgium
>hCoV-19/England/CAMC-11E8DF4/2021|EPI_ISL_989401|2021-02-03	A.23.1	2021/02/03	England
>hCoV-19/England/CAMC-11E8E3D/2021|EPI_ISL_989374|2021-02-03	A.23.1	2021/02/03	England
>Entebbe_48_21/UG325/CS|19B|A.23.1|2021-02-03	A.23.1	2021/02/03	Uganda
>Entebbe_48_23/UG327/CS|19B|A.23.1|2021-02-03	A.23.1	2021/02/03	Uganda
>hCoV-19/Belgium/rega-2965/2021|EPI_ISL_1057029|2021-02-04	A.23.1	2021/02/04	Belgium
>hCoV-19/Belgium/Jessa_55-2105-001261/2021|EPI_ISL_995515|2021-02-05	A.23.1	2021/02/05	Belgium
>hCoV-19/England/MILK-125FAB4/2021|EPI_ISL_1033789|2021-02-05	A.23.1	2021/02/05	England
>hCoV-19/USA/MA-MGH-04099/2021|EPI_ISL_1121797|2021-02-05	A.23.1	2021/02/05	USA
>hCoV-19/Netherlands/NH-RIVM-13336/2021|EPI_ISL_1089808|2021-02-06	A.23.1	2021/02/06	Netherlands
>hCoV-19/Scotland/EDB16114/2021|EPI_ISL_1177748|2021-02-07	A.23.1	2021/02/07	Scotland
>hCoV-19/Belgium/Jessa_55-2106-000151/2021|EPI_ISL_995535|2021-02-08	A.23.1	2021/02/08	Belgium
>hCoV-19/England/ALDP-125E96D/2021|EPI_ISL_1018953|2021-02-08	A.23.1	2021/02/08	England
>hCoV-19/New_Zealand/21MV0066/2021|EPI_ISL_1016854|2021-02-08	A.23.1	2021/02/08	New_Zealand
>hCoV-19/USA/NY-PRL-2021_02_10_03B11/2021|EPI_ISL_1041287|2021-02-08	A.23.1	2021/02/08	USA
>hCoV-19/Belgium/rega-3104/2021|EPI_ISL_1064466|2021-02-09	A.23.1	2021/02/09	Belgium
>hCoV-19/Belgium/rega-3124/2021|EPI_ISL_1064411|2021-02-09	A.23.1	2021/02/09	Belgium
>hCoV-19/Belgium/rega-3126/2021|EPI_ISL_1064405|2021-02-09	A.23.1	2021/02/09	Belgium
>hCoV-19/Belgium/rega-3127/2021|EPI_ISL_1064451|2021-02-09	A.23.1	2021/02/09	Belgium
>hCoV-19/USA/NH-CDC-LC0013956/2021|EPI_ISL_1161503|2021-02-09	A.23.1	2021/02/09	USA
>hCoV-19/Belgium/rega-3063/2021|EPI_ISL_1057077|2021-02-10	A.23.1	2021/02/10	Belgium
>hCoV-19/England/CAMC-1255377/2021|EPI_ISL_1005814|2021-02-10	A.23.1	2021/02/10	England
>hCoV-19/England/RAND-12DFD68/2021|EPI_ISL_1099865|2021-02-10	A.23.1	2021/02/10	England
>hCoV-19/USA/NH-CDC-LC0016265/2021|EPI_ISL_1161605|2021-02-10	A.23.1	2021/02/10	USA
>hCoV-19/England/ALDP-1294770/2021|EPI_ISL_1044871|2021-02-11	A.23.1	2021/02/11	England
>hCoV-19/England/ALDP-1294BDE/2021|EPI_ISL_1044910|2021-02-11	A.23.1	2021/02/11	England
>hCoV-19/England/CAMC-127205F/2021|EPI_ISL_1033287|2021-02-11	A.23.1	2021/02/11	England
>hCoV-19/England/CAMC-127209B/2021|EPI_ISL_1033249|2021-02-11	A.23.1	2021/02/11	England
>hCoV-19/England/ALDP-129A130/2021|EPI_ISL_1043021|2021-02-12	A.23.1	2021/02/12	England
>hCoV-19/England/CAMC-12720D7/2021|EPI_ISL_1033251|2021-02-12	A.23.1	2021/02/12	England
>hCoV-19/Netherlands/UT-RIVM-14591/2021|EPI_ISL_1165646|2021-02-12	A.23.1	2021/02/12	Netherlands
>hCoV-19/USA/NH-CDC-LC0017226/2021|EPI_ISL_1160821|2021-02-12	A.23.1	2021/02/12	USA
>hCoV-19/Rwanda/BH72124RD/2021|EPI_ISL_1064168|2021-02-13	A.23.1	2021/02/13	Rwanda
>hCoV-19/Rwanda/BH74409RD/2021|EPI_ISL_1064170|2021-02-13	A.23.1	2021/02/13	Rwanda
>hCoV-19/Rwanda/BH75445RD/2021|EPI_ISL_1064171|2021-02-13	A.23.1	2021/02/13	Rwanda
>hCoV-19/Belgium/rega-3398/2021|EPI_ISL_1093266|2021-02-16	A.23.1	2021/02/16	Belgium
>hCoV-19/Latvia/752/2021|EPI_ISL_1219558|2021-02-16	A.23.1	2021/02/16	Latvia
>hCoV-19/England/QEUH-12C4249/2021|EPI_ISL_1084571|2021-02-17	A.23.1	2021/02/17	England
>hCoV-19/USA/MA-CDC-22163347/2021|EPI_ISL_1193510|2021-02-17	A.23.1	2021/02/17	USA
>hCoV-19/England/ALDP-12EC348/2021|EPI_ISL_1101515|2021-02-18	A.23.1	2021/02/18	England
>hCoV-19/USA/MA-CDC-22285140/2021|EPI_ISL_1220588|2021-02-21	A.23.1	2021/02/21	USA
>hCoV-19/Latvia/858/2021|EPI_ISL_1219663|2021-02-22	A.23.1	2021/02/22	Latvia
>hCoV-19/Germany/HH-RKI-I-027627/2021|EPI_ISL_1210658|2021-02-24	A.23.1	2021/02/24	Germany
>hCoV-19/USA/ME-HETL-J1839/2021|EPI_ISL_1163650|2021-02-25	A.23.1	2021/02/25	USA
>Entebbe_50_1/UG348/TD	A.23	2020/10/29	Uganda
>Entebbe_50_10/UG356/CS	A.23	2020/10/28	Uganda
>Entebbe_50_11/UG357/CS	A.23	2020/10/29	Uganda
>Entebbe_50_12/UG358/CS	A.23	2020/10/26	Uganda
>Entebbe_50_14/UG360/TD	A.23	2020/10/29	Uganda
>Entebbe_50_18/UG363/CS	A.23.1	2020/10/29	Uganda
>Entebbe_50_19/UG364/CS	A.23.1	2020/10/28	Uganda
>Entebbe_50_2/UG349/TD	A.23.1	2020/11/13	Uganda
>Entebbe_50_6/UG352/CS	A.23.1	2020/10/29	Uganda
