# Supplementary material for: Emergence and spread of a SARS-CoV-2 lineage A variant (A.23.1) with altered spike protein in Uganda
Source: Nat Microbiol. 2021 Jun 23;6(8):1094–101. doi: 10.1038/s41564-021-00933-9 (PMC8318884; doi:10.1038/s41564-021-00933-9)
Supplement: Source Data Fig. 4 — Source data for Fig. 4. [file 41564_2021_933_MOESM6_ESM.zip]

Archive with 9 entries (8 files):
- Figure_4_source_data/
- Figure_4_source_data/b117_50_12March2021_WHCoV_35earlyB_sz44hmm_position_variance_mean.csv
- __MACOSX/Figure_4_source_data/._b117_50_12March2021_WHCoV_35earlyB_sz44hmm_position_variance_mean.csv
- Figure_4_source_data/B1351_35_12March2021_WHCoV_35earlyB_sz44hmm_position_variance_mean.csv
- __MACOSX/Figure_4_source_data/._B1351_35_12March2021_WHCoV_35earlyB_sz44hmm_position_variance_mean.csv
- Figure_4_source_data/Uganda_A23_A231_WHCoV_35earlyB_sz44hmm_position_variance_mean.csv
- __MACOSX/Figure_4_source_data/._Uganda_A23_A231_WHCoV_35earlyB_sz44hmm_position_variance_mean.csv
- Figure_4_source_data/Brazil_P1_50_12March2021_WHCoV_35earlyB_sz44hmm_position_variance_mean.csv
- __MACOSX/Figure_4_source_data/._Brazil_P1_50_12March2021_WHCoV_35earlyB_sz44hmm_position_variance_mean.csv
