# Supplementary material for: Emergence and spread of a SARS-CoV-2 lineage A variant (A.23.1) with altered spike protein in Uganda
Source: Nat Microbiol. 2021 Jun 23;6(8):1094–101. doi: 10.1038/s41564-021-00933-9 (PMC8318884; doi:10.1038/s41564-021-00933-9)
Supplement: Source Data Fig. 4 — Source data for Fig. 4. [file 41564_2021_933_MOESM6_ESM.zip › Figure_4_source_data/b117_50_12March2021_WHCoV_35earlyB_sz44hmm_position_variance_mean.csv]

	Domain	Variance	Mean	One_minus_Mean	Position	Gene
0	WHCoV_35earlyB_sz44_nsp1_320_451	0.0	1.0	0.0	320	nsp1
1	WHCoV_35earlyB_sz44_nsp1_386_517	0.0	1.0	0.0	386	nsp1
2	WHCoV_35earlyB_sz44_nsp1_452_583	0.0	1.0	0.0	452	nsp1
3	WHCoV_35earlyB_sz44_nsp1_518_649	3.433961112298148e-05	0.999171270718232	0.0008287292817680258	518	nsp1
4	WHCoV_35earlyB_sz44_nsp1_584_715	3.353201396587679e-05	0.9991810737033667	0.0008189262966332711	584	nsp1
5	WHCoV_35earlyB_sz44_nsp1_650_781	0.0	1.0	0.0	650	nsp1
6	WHCoV_35earlyB_sz44_nsp2_848_979	0.0	1.0	0.0	848	nsp2
7	WHCoV_35earlyB_sz44_nsp2_914_1045	0.0	1.0	0.0	914	nsp2
8	WHCoV_35earlyB_sz44_nsp2_980_1111	0.0	1.0	0.0	980	nsp2
9	WHCoV_35earlyB_sz44_nsp2_1046_1177	5.217387366102516e-05	0.9985403996524761	0.0014596003475239039	1046	nsp2
10	WHCoV_35earlyB_sz44_nsp2_1112_1243	5.2856312995737574e-05	0.9985308848080133	0.0014691151919866696	1112	nsp2
11	WHCoV_35earlyB_sz44_nsp2_1178_1309	0.0	1.0	0.0	1178	nsp2
12	WHCoV_35earlyB_sz44_nsp2_1244_1375	0.0	1.0	0.0	1244	nsp2
13	WHCoV_35earlyB_sz44_nsp2_1310_1441	0.0	1.0	0.0	1310	nsp2
14	WHCoV_35earlyB_sz44_nsp2_1376_1507	0.0	1.0	0.0	1376	nsp2
15	WHCoV_35earlyB_sz44_nsp2_1442_1573	0.0	1.0	0.0	1442	nsp2
16	WHCoV_35earlyB_sz44_nsp2_1508_1639	0.0	1.0	0.0	1508	nsp2
17	WHCoV_35earlyB_sz44_nsp2_1574_1705	0.0	1.0	0.0	1574	nsp2
18	WHCoV_35earlyB_sz44_nsp2_1640_1771	0.0	1.0	0.0	1640	nsp2
19	WHCoV_35earlyB_sz44_nsp2_1706_1837	0.0	1.0	0.0	1706	nsp2
20	WHCoV_35earlyB_sz44_nsp2_1772_1903	0.0	1.0	0.0	1772	nsp2
21	WHCoV_35earlyB_sz44_nsp2_1838_1969	0.0	1.0	0.0	1838	nsp2
22	WHCoV_35earlyB_sz44_nsp2_1904_2035	0.0	1.0	0.0	1904	nsp2
23	WHCoV_35earlyB_sz44_nsp2_1970_2101	0.0	1.0	0.0	1970	nsp2
24	WHCoV_35earlyB_sz44_nsp2_2036_2167	1.9289379267775105e-05	0.9993788819875776	0.0006211180124223725	2036	nsp2
25	WHCoV_35earlyB_sz44_nsp2_2102_2233	1.9358024691357987e-05	0.9993777777777777	0.0006222222222223017	2102	nsp2
26	WHCoV_35earlyB_sz44_nsp2_2168_2299	0.0	1.0	0.0	2168	nsp2
27	WHCoV_35earlyB_sz44_nsp2_2234_2365	0.0	1.0	0.0	2234	nsp2
28	WHCoV_35earlyB_sz44_nsp2_2300_2431	0.0	1.0	0.0	2300	nsp2
29	WHCoV_35earlyB_sz44_nsp2_2366_2497	3.467112037551357e-05	0.9982811101163833	0.001718889883616681	2366	nsp2
30	WHCoV_35earlyB_sz44_nsp2_2432_2563	1.815770493301619e-05	0.9987560738581146	0.0012439261418853986	2432	nsp2
31	WHCoV_35earlyB_sz44_nsp2_2540_2629	0.0	1.0	0.0	2540	nsp2
32	WHCoV_35earlyB_sz44_nsp2_2564_2695	0.0	1.0	0.0	2564	nsp2
33	WHCoV_35earlyB_sz44_nsp3_2762_2893	0.0	1.0	0.0	2762	nsp3
34	WHCoV_35earlyB_sz44_nsp3_2828_2959	0.0	1.0	0.0	2828	nsp3
35	WHCoV_35earlyB_sz44_nsp3_2894_3025	0.0	1.0	0.0	2894	nsp3
36	WHCoV_35earlyB_sz44_nsp3_2960_3046	0.0	1.0	0.0	2960	nsp3
37	WHCoV_35earlyB_sz44_nsp3_3026_3157	0.0	1.0	0.0	3026	nsp3
38	WHCoV_35earlyB_sz44_nsp3_3092_3172	0.0	1.0	0.0	3092	nsp3
39	WHCoV_35earlyB_sz44_nsp3_3224_3355	6.11148295410151e-05	0.9676657060518725	0.03233429394812748	3224	nsp3
40	WHCoV_35earlyB_sz44_nsp3_3224_3289	1.6719532330227625e-05	0.9716650049850457	0.02833499501495429	3224	nsp3
41	WHCoV_35earlyB_sz44_nsp3_3290_3421	4.936024415710553e-05	0.9985803016858918	0.0014196983141081532	3290	nsp3
42	WHCoV_35earlyB_sz44_nsp3_3356_3487	0.0	1.0	0.0	3356	nsp3
43	WHCoV_35earlyB_sz44_nsp3_3422_3553	1.146349487364713e-05	0.9995211786372008	0.00047882136279919774	3422	nsp3
44	WHCoV_35earlyB_sz44_nsp3_3488_3619	7.4484456755925354e-06	0.9996140350877192	0.00038596491228082286	3488	nsp3
45	WHCoV_35earlyB_sz44_nsp3_3554_3685	6.32548937942523e-05	0.9983928571428572	0.001607142857142807	3554	nsp3
46	WHCoV_35earlyB_sz44_nsp3_3620_3751	4.268717078273856e-05	0.9986797502230153	0.0013202497769847499	3620	nsp3
47	WHCoV_35earlyB_sz44_nsp3_3686_3817	0.0	1.0	0.0	3686	nsp3
48	WHCoV_35earlyB_sz44_nsp3_3752_3883	0.0	1.0	0.0	3752	nsp3
49	WHCoV_35earlyB_sz44_nsp3_3818_3949	0.0	1.0	0.0	3818	nsp3
50	WHCoV_35earlyB_sz44_nsp3_3884_4015	0.0	1.0	0.0	3884	nsp3
51	WHCoV_35earlyB_sz44_nsp3_3950_4081	0.0	1.0	0.0	3950	nsp3
52	WHCoV_35earlyB_sz44_nsp3_4016_4147	0.0	1.0	0.0	4016	nsp3
53	WHCoV_35earlyB_sz44_nsp3_4082_4213	0.0	1.0	0.0	4082	nsp3
54	WHCoV_35earlyB_sz44_nsp3_4148_4279	0.0	1.0	0.0	4148	nsp3
55	WHCoV_35earlyB_sz44_nsp3_4214_4345	0.0	1.0	0.0	4214	nsp3
56	WHCoV_35earlyB_sz44_nsp3_4280_4411	0.0	1.0	0.0	4280	nsp3
57	WHCoV_35earlyB_sz44_nsp3_4346_4477	0.0	1.0	0.0	4346	nsp3
58	WHCoV_35earlyB_sz44_nsp3_4412_4543	0.0	1.0	0.0	4412	nsp3
59	WHCoV_35earlyB_sz44_nsp3_4478_4609	0.0	1.0	0.0	4478	nsp3
60	WHCoV_35earlyB_sz44_nsp3_4544_4675	0.0	1.0	0.0	4544	nsp3
61	WHCoV_35earlyB_sz44_nsp3_4610_4741	0.0	1.0	0.0	4610	nsp3
62	WHCoV_35earlyB_sz44_nsp3_4676_4807	0.0	1.0	0.0	4676	nsp3
63	WHCoV_35earlyB_sz44_nsp3_4742_4873	0.0	1.0	0.0	4742	nsp3
64	WHCoV_35earlyB_sz44_nsp3_4808_4939	0.0	1.0	0.0	4808	nsp3
65	WHCoV_35earlyB_sz44_nsp3_4874_5005	0.0	1.0	0.0	4874	nsp3
66	WHCoV_35earlyB_sz44_nsp3_4940_5071	0.0	1.0	0.0	4940	nsp3
67	WHCoV_35earlyB_sz44_nsp3_5006_5137	0.0	1.0	0.0	5006	nsp3
68	WHCoV_35earlyB_sz44_nsp3_5072_5203	0.0	1.0	0.0	5072	nsp3
69	WHCoV_35earlyB_sz44_nsp3_5138_5269	2.0601260043827774e-05	0.9993581081081081	0.0006418918918918992	5138	nsp3
70	WHCoV_35earlyB_sz44_nsp3_5204_5335	1.5378654307675207e-05	0.9994454072790294	0.0005545927209705814	5204	nsp3
71	WHCoV_35earlyB_sz44_nsp3_5270_5401	1.2935148543847006e-05	0.9750772025431419	0.024922797456858103	5270	nsp3
72	WHCoV_35earlyB_sz44_nsp3_5336_5467	1.6642011834319675e-05	0.9717307692307696	0.02826923076923038	5336	nsp3
73	WHCoV_35earlyB_sz44_nsp3_5402_5533	0.0	1.0	0.0	5402	nsp3
74	WHCoV_35earlyB_sz44_nsp3_5468_5599	0.0	1.0	0.0	5468	nsp3
75	WHCoV_35earlyB_sz44_nsp3_5534_5665	0.0	1.0	0.0	5534	nsp3
76	WHCoV_35earlyB_sz44_nsp3_5600_5731	0.0	1.0	0.0	5600	nsp3
77	WHCoV_35earlyB_sz44_nsp3_5666_5797	3.640112290183923e-05	0.9991467576791808	0.0008532423208191808	5666	nsp3
78	WHCoV_35earlyB_sz44_nsp3_5732_5863	3.154969778505532e-05	0.9992056487202118	0.0007943512797882191	5732	nsp3
79	WHCoV_35earlyB_sz44_nsp3_5798_5929	0.0	1.0	0.0	5798	nsp3
80	WHCoV_35earlyB_sz44_nsp3_5864_5995	0.0	1.0	0.0	5864	nsp3
81	WHCoV_35earlyB_sz44_nsp3_5930_6061	0.0	1.0	0.0	5930	nsp3
82	WHCoV_35earlyB_sz44_nsp3_5996_6127	0.0	1.0	0.0	5996	nsp3
83	WHCoV_35earlyB_sz44_nsp3_6062_6193	0.0	1.0	0.0	6062	nsp3
84	WHCoV_35earlyB_sz44_nsp3_6128_6259	1.790958274799692e-05	0.9993838028169013	0.0006161971830986879	6128	nsp3
85	WHCoV_35earlyB_sz44_nsp3_6194_6325	1.4867311948229013e-05	0.9994547053649956	0.0005452946350044119	6194	nsp3
86	WHCoV_35earlyB_sz44_nsp3_6260_6391	0.0	1.0	0.0	6260	nsp3
87	WHCoV_35earlyB_sz44_nsp3_6326_6457	0.0	1.0	0.0	6326	nsp3
88	WHCoV_35earlyB_sz44_nsp3_6392_6523	0.0	1.0	0.0	6392	nsp3
89	WHCoV_35earlyB_sz44_nsp3_6458_6589	0.0	1.0	0.0	6458	nsp3
90	WHCoV_35earlyB_sz44_nsp3_6524_6655	0.0	1.0	0.0	6524	nsp3
91	WHCoV_35earlyB_sz44_nsp3_6590_6721	0.0	1.0	0.0	6590	nsp3
92	WHCoV_35earlyB_sz44_nsp3_6656_6787	0.0	1.0	0.0	6656	nsp3
93	WHCoV_35earlyB_sz44_nsp3_6722_6853	0.0	1.0	0.0	6722	nsp3
94	WHCoV_35earlyB_sz44_nsp3_7052_7183	0.0	1.0	0.0	7052	nsp3
95	WHCoV_35earlyB_sz44_nsp3_7118_7249	0.0	1.0	0.0	7118	nsp3
96	WHCoV_35earlyB_sz44_nsp3_7184_7315	0.0	1.0	0.0	7184	nsp3
97	WHCoV_35earlyB_sz44_nsp3_7250_7381	0.0	1.0	0.0	7250	nsp3
98	WHCoV_35earlyB_sz44_nsp3_7316_7447	0.0	1.0	0.0	7316	nsp3
99	WHCoV_35earlyB_sz44_nsp3_7382_7513	0.0	1.0	0.0	7382	nsp3
100	WHCoV_35earlyB_sz44_nsp3_7448_7579	0.0	1.0	0.0	7448	nsp3
101	WHCoV_35earlyB_sz44_nsp3_7514_7645	0.0	1.0	0.0	7514	nsp3
102	WHCoV_35earlyB_sz44_nsp3_7580_7711	0.0	1.0	0.0	7580	nsp3
103	WHCoV_35earlyB_sz44_nsp3_7646_7777	0.0	1.0	0.0	7646	nsp3
104	WHCoV_35earlyB_sz44_nsp3_7712_7843	0.0	1.0	0.0	7712	nsp3
105	WHCoV_35earlyB_sz44_nsp3_7778_7909	0.0	1.0	0.0	7778	nsp3
106	WHCoV_35earlyB_sz44_nsp3_7910_8041	0.0	1.0	0.0	7910	nsp3
107	WHCoV_35earlyB_sz44_nsp3_7976_8107	0.0	1.0	0.0	7976	nsp3
108	WHCoV_35earlyB_sz44_nsp3_8042_8173	0.0	1.0	0.0	8042	nsp3
109	WHCoV_35earlyB_sz44_nsp3_8108_8239	0.0	1.0	0.0	8108	nsp3
110	WHCoV_35earlyB_sz44_nsp3_8174_8305	0.0	1.0	0.0	8174	nsp3
111	WHCoV_35earlyB_sz44_nsp3_8240_8371	0.0	1.0	0.0	8240	nsp3
112	WHCoV_35earlyB_sz44_nsp3_8372_8503	0.0	1.0	0.0	8372	nsp3
113	WHCoV_35earlyB_sz44_nsp4_8570_8701	7.338060971444513e-05	0.9975521305530372	0.002447869446962847	8570	nsp4
114	WHCoV_35earlyB_sz44_nsp4_8636_8767	0.0	1.0	0.0	8636	nsp4
115	WHCoV_35earlyB_sz44_nsp4_8702_8833	0.0	1.0	0.0	8702	nsp4
116	WHCoV_35earlyB_sz44_nsp4_8768_8899	0.0	1.0	0.0	8768	nsp4
117	WHCoV_35earlyB_sz44_nsp4_8834_8965	1.623244866488077e-08	0.999981981981982	1.801801801804004e-05	8834	nsp4
118	WHCoV_35earlyB_sz44_nsp4_8900_9031	0.0	1.0	0.0	8900	nsp4
119	WHCoV_35earlyB_sz44_nsp4_9032_9163	0.0	1.0	0.0	9032	nsp4
120	WHCoV_35earlyB_sz44_nsp4_9098_9229	0.0	1.0	0.0	9098	nsp4
121	WHCoV_35earlyB_sz44_nsp4_9164_9295	0.0	1.0	0.0	9164	nsp4
122	WHCoV_35earlyB_sz44_nsp4_9230_9361	0.0	1.0	0.0	9230	nsp4
123	WHCoV_35earlyB_sz44_nsp4_9296_9427	0.0	1.0	0.0	9296	nsp4
124	WHCoV_35earlyB_sz44_nsp4_9362_9493	0.0	1.0	0.0	9362	nsp4
125	WHCoV_35earlyB_sz44_nsp4_9428_9559	0.0	1.0	0.0	9428	nsp4
126	WHCoV_35earlyB_sz44_nsp4_9560_9691	0.0	1.0	0.0	9560	nsp4
127	WHCoV_35earlyB_sz44_nsp4_9626_9757	1.9427037202379786e-05	0.9993766696349065	0.000623330365093544	9626	nsp4
128	WHCoV_35earlyB_sz44_nsp4_9692_9823	8.510124876832417e-06	0.9995874439461884	0.0004125560538116302	9692	nsp4
129	WHCoV_35earlyB_sz44_nsp4_9758_9889	0.0	1.0	0.0	9758	nsp4
130	WHCoV_35earlyB_sz44_nsp4_9824_9955	0.0	1.0	0.0	9824	nsp4
131	WHCoV_35earlyB_sz44_nsp4_9890_10021	0.0	1.0	0.0	9890	nsp4
132	WHCoV_35earlyB_sz44_nsp53Cpro_10088_10219	0.0	1.0	0.0	10088	nsp53Cpro
133	WHCoV_35earlyB_sz44_nsp53Cpro_10154_10285	7.083474502784727e-06	0.9996236099230111	0.00037639007698886395	10154	nsp53Cpro
134	WHCoV_35earlyB_sz44_nsp53Cpro_10220_10351	6.7041195370357625e-06	0.999633827375763	0.00036617262423699337	10220	nsp53Cpro
135	WHCoV_35earlyB_sz44_nsp53Cpro_10286_10417	0.0	1.0	0.0	10286	nsp53Cpro
136	WHCoV_35earlyB_sz44_nsp53Cpro_10352_10483	0.0	1.0	0.0	10352	nsp53Cpro
137	WHCoV_35earlyB_sz44_nsp53Cpro_10418_10549	3.839409076416218e-05	0.9991237113402062	0.0008762886597938335	10418	nsp53Cpro
138	WHCoV_35earlyB_sz44_nsp53Cpro_10484_10615	4.598630748193434e-05	0.9990409764603314	0.0009590235396685909	10484	nsp53Cpro
139	WHCoV_35earlyB_sz44_nsp53Cpro_10550_10681	0.0	1.0	0.0	10550	nsp53Cpro
140	WHCoV_35earlyB_sz44_nsp53Cpro_10616_10747	0.0	1.0	0.0	10616	nsp53Cpro
141	WHCoV_35earlyB_sz44_nsp53Cpro_10682_10813	0.0	1.0	0.0	10682	nsp53Cpro
142	WHCoV_35earlyB_sz44_nsp53Cpro_10748_10879	1.5443490723092938e-08	0.999982425307557	1.757469244301202e-05	10748	nsp53Cpro
143	WHCoV_35earlyB_sz44_nsp53Cpro_10814_10945	0.0	1.0	0.0	10814	nsp53Cpro
144	WHCoV_35earlyB_sz44_nsp6TM_11063_11143	0.0	1.0	0.0	11063	nsp6TM
145	WHCoV_35earlyB_sz44_nsp6TM_11078_11209	3.1189990412307347e-06	0.9997502401536984	0.0002497598463016004	11078	nsp6TM
146	WHCoV_35earlyB_sz44_nsp6TM_11144_11275	1.9884749614479374e-05	0.9993693693693695	0.0006306306306305132	11144	nsp6TM
147	WHCoV_35earlyB_sz44_nsp6TM_11210_11341	0.000717504327169468	0.8143806104129259	0.18561938958707414	11210	nsp6TM
148	WHCoV_35earlyB_sz44_nsp6TM_11276_11407	0.0006191156135877952	0.827576301615799	0.17242369838420102	11276	nsp6TM
149	WHCoV_35earlyB_sz44_nsp6TM_11342_11473	0.0	1.0	0.0	11342	nsp6TM
150	WHCoV_35earlyB_sz44_nsp6TM_11408_11539	0.0	1.0	0.0	11408	nsp6TM
151	WHCoV_35earlyB_sz44_nsp6TM_11474_11605	0.0	1.0	0.0	11474	nsp6TM
152	WHCoV_35earlyB_sz44_nsp6TM_11540_11671	0.0	1.0	0.0	11540	nsp6TM
153	WHCoV_35earlyB_sz44_nsp6TM_11606_11737	0.0	1.0	0.0	11606	nsp6TM
154	WHCoV_35earlyB_sz44_nsp7_11921_12001	0.0	1.0	0.0	11921	nsp7
155	WHCoV_35earlyB_sz44_nsp7_11936_12067	0.0	1.0	0.0	11936	nsp7
156	WHCoV_35earlyB_sz44_nsp8Rep_12134_12265	1.7364820637003913e-05	0.9994106813996316	0.0005893186003683715	12134	nsp8Rep
157	WHCoV_35earlyB_sz44_nsp8Rep_12200_12331	0.0	1.0	0.0	12200	nsp8Rep
158	WHCoV_35earlyB_sz44_nsp8Rep_12266_12397	0.0	1.0	0.0	12266	nsp8Rep
159	WHCoV_35earlyB_sz44_nsp8Rep_12332_12463	0.0	1.0	0.0	12332	nsp8Rep
160	WHCoV_35earlyB_sz44_nsp8Rep_12398_12529	0.0	1.0	0.0	12398	nsp8Rep
161	WHCoV_35earlyB_sz44_nsp8Rep_12464_12595	0.0	1.0	0.0	12464	nsp8Rep
162	WHCoV_35earlyB_sz44_nsp8Rep_12530_12661	0.0	1.0	0.0	12530	nsp8Rep
163	WHCoV_35earlyB_sz44_nsp9RNAbp_12728_12859	1.0036484628923065e-05	0.9995519713261649	0.00044802867383508804	12728	nsp9RNAbp
164	WHCoV_35earlyB_sz44_nsp9RNAbp_12794_12925	1.0421476257610906e-05	0.9995434591747148	0.0004565408252852343	12794	nsp9RNAbp
165	WHCoV_35earlyB_sz44_nsp9RNAbp_12860_12991	0.0	1.0	0.0	12860	nsp9RNAbp
166	WHCoV_35earlyB_sz44_nsp10CysHis_13058_13189	3.932771121170006e-06	0.9997195442594216	0.0002804557405784447	13058	nsp10CysHis
167	WHCoV_35earlyB_sz44_nsp10CysHis_13124_13255	0.0	1.0	0.0	13124	nsp10CysHis
168	WHCoV_35earlyB_sz44_nsp10CysHis_13190_13321	0.0	1.0	0.0	13190	nsp10CysHis
169	WHCoV_35earlyB_sz44_nsp10CysHis_13256_13387	0.0	1.0	0.0	13256	nsp10CysHis
170	WHCoV_35earlyB_sz44_RDRP_13516_13647	0.0	1.0	0.0	13516	RDRP
171	WHCoV_35earlyB_sz44_RDRP_13582_13713	0.0	1.0	0.0	13582	RDRP
172	WHCoV_35earlyB_sz44_RDRP_13648_13779	0.0	1.0	0.0	13648	RDRP
173	WHCoV_35earlyB_sz44_RDRP_13714_13845	0.0	1.0	0.0	13714	RDRP
174	WHCoV_35earlyB_sz44_RDRP_13780_13911	0.0	1.0	0.0	13780	RDRP
175	WHCoV_35earlyB_sz44_RDRP_13846_13977	0.0	1.0	0.0	13846	RDRP
176	WHCoV_35earlyB_sz44_RDRP_13912_14043	0.0	1.0	0.0	13912	RDRP
177	WHCoV_35earlyB_sz44_RDRP_13978_14109	0.0	1.0	0.0	13978	RDRP
178	WHCoV_35earlyB_sz44_RDRP_14044_14175	5.0996803755810664e-05	0.998990081154193	0.001009918845807034	14044	RDRP
179	WHCoV_35earlyB_sz44_RDRP_14110_14241	4.8838806912346025e-05	0.9990116801437557	0.0009883198562442574	14110	RDRP
180	WHCoV_35earlyB_sz44_RDRP_14176_14307	0.0	1.0	0.0	14176	RDRP
181	WHCoV_35earlyB_sz44_RDRP_14242_14373	0.0	1.0	0.0	14242	RDRP
182	WHCoV_35earlyB_sz44_RDRP_14308_14439	3.6031257836798496e-05	0.9584040747028861	0.04159592529711387	14308	RDRP
183	WHCoV_35earlyB_sz44_RDRP_14374_14505	4.41658657923003e-05	0.9539473684210538	0.046052631578946235	14374	RDRP
184	WHCoV_35earlyB_sz44_RDRP_14440_14571	0.0	1.0	0.0	14440	RDRP
185	WHCoV_35earlyB_sz44_RDRP_14506_14637	0.0	1.0	0.0	14506	RDRP
186	WHCoV_35earlyB_sz44_RDRP_14572_14703	0.0	1.0	0.0	14572	RDRP
187	WHCoV_35earlyB_sz44_RDRP_14638_14769	0.0	1.0	0.0	14638	RDRP
188	WHCoV_35earlyB_sz44_RDRP_14704_14835	0.0	1.0	0.0	14704	RDRP
189	WHCoV_35earlyB_sz44_RDRP_14770_14901	0.0	1.0	0.0	14770	RDRP
190	WHCoV_35earlyB_sz44_RDRP_14836_14967	0.0	1.0	0.0	14836	RDRP
191	WHCoV_35earlyB_sz44_RDRP_14902_15033	0.0	1.0	0.0	14902	RDRP
192	WHCoV_35earlyB_sz44_RDRP_14968_15099	0.0	1.0	0.0	14968	RDRP
193	WHCoV_35earlyB_sz44_RDRP_15034_15165	0.0	1.0	0.0	15034	RDRP
194	WHCoV_35earlyB_sz44_RDRP_15100_15231	0.0	1.0	0.0	15100	RDRP
195	WHCoV_35earlyB_sz44_RDRP_15166_15297	0.0	1.0	0.0	15166	RDRP
196	WHCoV_35earlyB_sz44_RDRP_15232_15363	0.0	1.0	0.0	15232	RDRP
197	WHCoV_35earlyB_sz44_RDRP_15298_15429	0.0	1.0	0.0	15298	RDRP
198	WHCoV_35earlyB_sz44_RDRP_15364_15495	0.0	1.0	0.0	15364	RDRP
199	WHCoV_35earlyB_sz44_RDRP_15430_15561	0.0	1.0	0.0	15430	RDRP
200	WHCoV_35earlyB_sz44_RDRP_15496_15627	0.0	1.0	0.0	15496	RDRP
201	WHCoV_35earlyB_sz44_RDRP_15562_15693	0.0	1.0	0.0	15562	RDRP
202	WHCoV_35earlyB_sz44_RDRP_15628_15759	0.0	1.0	0.0	15628	RDRP
203	WHCoV_35earlyB_sz44_RDRP_15694_15825	0.0	1.0	0.0	15694	RDRP
204	WHCoV_35earlyB_sz44_RDRP_15760_15891	0.0	1.0	0.0	15760	RDRP
205	WHCoV_35earlyB_sz44_RDRP_15826_15957	0.0	1.0	0.0	15826	RDRP
206	WHCoV_35earlyB_sz44_RDRP_15892_16023	0.0	1.0	0.0	15892	RDRP
207	WHCoV_35earlyB_sz44_RDRP_15958_16089	1.5965120097579248e-05	0.9994349315068493	0.0005650684931507444	15958	RDRP
208	WHCoV_35earlyB_sz44_RDRP_16024_16155	1.2674213927469188e-05	0.9994965277777778	0.0005034722222222454	16024	RDRP
209	WHCoV_35earlyB_sz44_RDRP_16090_16221	0.0	1.0	0.0	16090	RDRP
210	WHCoV_35earlyB_sz44_nsp13hel_16288_16419	0.0	1.0	0.0	16288	nsp13hel
211	WHCoV_35earlyB_sz44_nsp13hel_16354_16485	0.0	1.0	0.0	16354	nsp13hel
212	WHCoV_35earlyB_sz44_nsp13hel_16420_16551	0.0	1.0	0.0	16420	nsp13hel
213	WHCoV_35earlyB_sz44_nsp13hel_16486_16617	0.0	1.0	0.0	16486	nsp13hel
214	WHCoV_35earlyB_sz44_nsp13hel_16552_16683	0.0	1.0	0.0	16552	nsp13hel
215	WHCoV_35earlyB_sz44_nsp13hel_16618_16749	0.0	1.0	0.0	16618	nsp13hel
216	WHCoV_35earlyB_sz44_nsp13hel_16684_16815	0.0	1.0	0.0	16684	nsp13hel
217	WHCoV_35earlyB_sz44_nsp13hel_16750_16881	0.0	1.0	0.0	16750	nsp13hel
218	WHCoV_35earlyB_sz44_nsp13hel_16816_16947	0.0	1.0	0.0	16816	nsp13hel
219	WHCoV_35earlyB_sz44_nsp13hel_16882_17013	0.0	1.0	0.0	16882	nsp13hel
220	WHCoV_35earlyB_sz44_nsp13hel_16948_17079	0.0	1.0	0.0	16948	nsp13hel
221	WHCoV_35earlyB_sz44_nsp13hel_17014_17145	0.0	1.0	0.0	17014	nsp13hel
222	WHCoV_35earlyB_sz44_nsp13hel_17080_17211	0.0	1.0	0.0	17080	nsp13hel
223	WHCoV_35earlyB_sz44_nsp13hel_17146_17277	0.0	1.0	0.0	17146	nsp13hel
224	WHCoV_35earlyB_sz44_nsp13hel_17212_17343	0.0	1.0	0.0	17212	nsp13hel
225	WHCoV_35earlyB_sz44_nsp13hel_17278_17409	0.0	1.0	0.0	17278	nsp13hel
226	WHCoV_35earlyB_sz44_nsp13hel_17344_17475	0.0	1.0	0.0	17344	nsp13hel
227	WHCoV_35earlyB_sz44_nsp13hel_17410_17541	0.0	1.0	0.0	17410	nsp13hel
228	WHCoV_35earlyB_sz44_nsp13hel_17476_17607	0.0	1.0	0.0	17476	nsp13hel
229	WHCoV_35earlyB_sz44_nsp13hel_17542_17673	5.328730992512962e-05	0.9959390862944162	0.004060913705583813	17542	nsp13hel
230	WHCoV_35earlyB_sz44_nsp13hel_17608_17739	7.107248567683443e-05	0.9953101104502974	0.004689889549702619	17608	nsp13hel
231	WHCoV_35earlyB_sz44_nsp13hel_17674_17805	0.0	1.0	0.0	17674	nsp13hel
232	WHCoV_35earlyB_sz44_nsp13hel_17740_17871	0.0	1.0	0.0	17740	nsp13hel
233	WHCoV_35earlyB_sz44_nsp13hel_17806_17937	0.0	1.0	0.0	17806	nsp13hel
234	WHCoV_35earlyB_sz44_nsp13hel_17872_18003	0.0	1.0	0.0	17872	nsp13hel
235	WHCoV_35earlyB_sz44_nsp14ExoN_18070_18201	0.0	1.0	0.0	18070	nsp14ExoN
236	WHCoV_35earlyB_sz44_nsp14ExoN_18136_18267	0.0	1.0	0.0	18136	nsp14ExoN
237	WHCoV_35earlyB_sz44_nsp14ExoN_18202_18333	0.0	1.0	0.0	18202	nsp14ExoN
238	WHCoV_35earlyB_sz44_nsp14ExoN_18268_18399	1.2086445837229313e-05	0.9995083406496927	0.0004916593503072608	18268	nsp14ExoN
239	WHCoV_35earlyB_sz44_nsp14ExoN_18334_18465	1.6987335808441328e-05	0.9994171220400729	0.0005828779599270639	18334	nsp14ExoN
240	WHCoV_35earlyB_sz44_nsp14ExoN_18400_18531	0.0	1.0	0.0	18400	nsp14ExoN
241	WHCoV_35earlyB_sz44_nsp14ExoN_18466_18597	0.0	1.0	0.0	18466	nsp14ExoN
242	WHCoV_35earlyB_sz44_nsp14ExoN_18532_18663	0.0	1.0	0.0	18532	nsp14ExoN
243	WHCoV_35earlyB_sz44_nsp14ExoN_18598_18729	0.0	1.0	0.0	18598	nsp14ExoN
244	WHCoV_35earlyB_sz44_nsp14ExoN_18664_18795	0.0	1.0	0.0	18664	nsp14ExoN
245	WHCoV_35earlyB_sz44_nsp14ExoN_18730_18861	0.0	1.0	0.0	18730	nsp14ExoN
246	WHCoV_35earlyB_sz44_nsp14ExoN_18796_18927	0.0	1.0	0.0	18796	nsp14ExoN
247	WHCoV_35earlyB_sz44_nsp14ExoN_18862_18993	0.0	1.0	0.0	18862	nsp14ExoN
248	WHCoV_35earlyB_sz44_nsp14ExoN_18928_19059	0.0	1.0	0.0	18928	nsp14ExoN
249	WHCoV_35earlyB_sz44_nsp14ExoN_18994_19125	0.0	1.0	0.0	18994	nsp14ExoN
250	WHCoV_35earlyB_sz44_nsp14ExoN_19060_19191	0.0	1.0	0.0	19060	nsp14ExoN
251	WHCoV_35earlyB_sz44_nsp14ExoN_19126_19257	0.0	1.0	0.0	19126	nsp14ExoN
252	WHCoV_35earlyB_sz44_nsp14ExoN_19192_19323	0.0	1.0	0.0	19192	nsp14ExoN
253	WHCoV_35earlyB_sz44_nsp14ExoN_19258_19389	0.0	1.0	0.0	19258	nsp14ExoN
254	WHCoV_35earlyB_sz44_nsp14ExoN_19324_19455	0.0	1.0	0.0	19324	nsp14ExoN
255	WHCoV_35earlyB_sz44_nsp14ExoN_19390_19521	0.0	1.0	0.0	19390	nsp14ExoN
256	WHCoV_35earlyB_sz44_nsp14ExoN_19456_19587	0.0	1.0	0.0	19456	nsp14ExoN
257	WHCoV_35earlyB_sz44_nsp15endo_19654_19785	0.0	1.0	0.0	19654	nsp15endo
258	WHCoV_35earlyB_sz44_nsp15endo_19720_19851	0.0	1.0	0.0	19720	nsp15endo
259	WHCoV_35earlyB_sz44_nsp15endo_19786_19917	0.0	1.0	0.0	19786	nsp15endo
260	WHCoV_35earlyB_sz44_nsp15endo_19918_20049	0.0	1.0	0.0	19918	nsp15endo
261	WHCoV_35earlyB_sz44_nsp15endo_19984_20115	0.0	1.0	0.0	19984	nsp15endo
262	WHCoV_35earlyB_sz44_nsp15endo_20050_20181	0.0	1.0	0.0	20050	nsp15endo
263	WHCoV_35earlyB_sz44_nsp15endo_20116_20247	0.0	1.0	0.0	20116	nsp15endo
264	WHCoV_35earlyB_sz44_nsp15endo_20182_20313	0.0	1.0	0.0	20182	nsp15endo
265	WHCoV_35earlyB_sz44_nsp15endo_20248_20379	3.1587291283000874e-05	0.9992051756007393	0.0007948243992607074	20248	nsp15endo
266	WHCoV_35earlyB_sz44_nsp15endo_20314_20445	3.4054794457193035e-05	0.9991747146619843	0.0008252853380157354	20314	nsp15endo
267	WHCoV_35earlyB_sz44_nsp15endo_20380_20511	0.0	1.0	0.0	20380	nsp15endo
268	WHCoV_35earlyB_sz44_nsp15endo_20446_20577	0.0	1.0	0.0	20446	nsp15endo
269	WHCoV_35earlyB_sz44_nsp15endo_20512_20643	4.592735988803466e-05	0.9990415913200724	0.0009584086799275804	20512	nsp15endo
270	WHCoV_35earlyB_sz44_nsp16OMT_20710_20841	0.0	1.0	0.0	20710	nsp16OMT
271	WHCoV_35earlyB_sz44_nsp16OMT_20776_20907	0.0	1.0	0.0	20776	nsp16OMT
272	WHCoV_35earlyB_sz44_nsp16OMT_20842_20973	0.0	1.0	0.0	20842	nsp16OMT
273	WHCoV_35earlyB_sz44_nsp16OMT_20908_21039	0.0	1.0	0.0	20908	nsp16OMT
274	WHCoV_35earlyB_sz44_nsp16OMT_20974_21105	0.0	1.0	0.0	20974	nsp16OMT
275	WHCoV_35earlyB_sz44_nsp16OMT_21040_21171	0.0	1.0	0.0	21040	nsp16OMT
276	WHCoV_35earlyB_sz44_nsp16OMT_21106_21237	0.0	1.0	0.0	21106	nsp16OMT
277	WHCoV_35earlyB_sz44_nsp16OMT_21172_21303	0.0	1.0	0.0	21172	nsp16OMT
278	WHCoV_35earlyB_sz44_nsp16OMT_21304_21435	0.0	1.0	0.0	21304	nsp16OMT
279	WHCoV_35earlyB_sz44_nsp16OMT_21370_21501	0.0	1.0	0.0	21370	nsp16OMT
280	WHCoV_35earlyB_sz44_nsp16OMT_21421_21552	0.0	1.0	0.0	21421	nsp16OMT
281	WHCoV_35earlyB_sz44_Spike_21569_21700	0.0	1.0	0.0	21569	Spike
282	WHCoV_35earlyB_sz44_Spike_21767_21898	8.324691749804112e-05	0.9604798628963159	0.03952013710368407	21767	Spike
283	WHCoV_35earlyB_sz44_Spike_21833_21964	4.580798725172229e-05	0.9984096802074329	0.0015903197925670742	21833	Spike
284	WHCoV_35earlyB_sz44_Spike_21899_22030	0.00015199027014949605	0.9145683151718353	0.08543168482816466	21899	Spike
285	WHCoV_35earlyB_sz44_Spike_21965_22096	0.00011873998692513382	0.9244891122278047	0.07551088777219528	21965	Spike
286	WHCoV_35earlyB_sz44_Spike_22031_22162	0.0	1.0	0.0	22031	Spike
287	WHCoV_35earlyB_sz44_Spike_22097_22228	0.0	1.0	0.0	22097	Spike
288	WHCoV_35earlyB_sz44_Spike_22163_22294	0.0	1.0	0.0	22163	Spike
289	WHCoV_35earlyB_sz44_Spike_22229_22360	0.0	1.0	0.0	22229	Spike
290	WHCoV_35earlyB_sz44_Spike_22295_22426	1.3466306530753916e-05	0.999463667820069	0.0005363321799309873	22295	Spike
291	WHCoV_35earlyB_sz44_Spike_22361_22492	5.955567003478788e-06	0.9996548748921483	0.0003451251078516737	22361	Spike
292	WHCoV_35earlyB_sz44_Spike_22427_22558	0.0	1.0	0.0	22427	Spike
293	WHCoV_35earlyB_sz44_Spike_22691_22822	0.0	1.0	0.0	22691	Spike
294	WHCoV_35earlyB_sz44_Spike_22757_22888	0.0	1.0	0.0	22757	Spike
295	WHCoV_35earlyB_sz44_Spike_22823_22954	0.0	1.0	0.0	22823	Spike
296	WHCoV_35earlyB_sz44_Spike_22889_23020	1.4909899940593444e-05	0.9994539249146758	0.0005460750853242269	22889	Spike
297	WHCoV_35earlyB_sz44_Spike_22955_23086	5.802739091856037e-05	0.954295652173912	0.04570434782608801	22955	Spike
298	WHCoV_35earlyB_sz44_Spike_23021_23152	4.2896357340190394e-05	0.954614065180102	0.045385934819898055	23021	Spike
299	WHCoV_35earlyB_sz44_Spike_23087_23218	0.0	1.0	0.0	23087	Spike
300	WHCoV_35earlyB_sz44_Spike_23153_23284	3.086734693877562e-05	0.9615000000000009	0.03849999999999909	23153	Spike
301	WHCoV_35earlyB_sz44_Spike_23219_23350	4.015216334883582e-05	0.9640928632846084	0.035907136715391585	23219	Spike
302	WHCoV_35earlyB_sz44_Spike_23285_23416	4.3368465786039915e-05	0.9634934497816603	0.036506550218339706	23285	Spike
303	WHCoV_35earlyB_sz44_Spike_23351_23482	2.6630414681148256e-05	0.9642397914856642	0.03576020851433581	23351	Spike
304	WHCoV_35earlyB_sz44_Spike_23417_23548	0.0	1.0	0.0	23417	Spike
305	WHCoV_35earlyB_sz44_Spike_23483_23614	3.5727326188344454e-05	0.9585798816568054	0.04142011834319459	23483	Spike
306	WHCoV_35earlyB_sz44_Spike_23549_23680	2.9585798816567986e-05	0.9623076923076913	0.03769230769230869	23549	Spike
307	WHCoV_35earlyB_sz44_Spike_23615_23746	5.8049561074703116e-05	0.9627374301675979	0.03726256983240206	23615	Spike
308	WHCoV_35earlyB_sz44_Spike_23681_23812	5.858145378669319e-05	0.9692335766423363	0.030766423357663664	23681	Spike
309	WHCoV_35earlyB_sz44_Spike_23747_23878	1.760429325463176e-05	0.9994066317626528	0.000593368237347236	23747	Spike
310	WHCoV_35earlyB_sz44_Spike_23813_23944	0.0	1.0	0.0	23813	Spike
311	WHCoV_35earlyB_sz44_Spike_23879_24010	0.0	1.0	0.0	23879	Spike
312	WHCoV_35earlyB_sz44_Spike_23945_24076	0.0	1.0	0.0	23945	Spike
313	WHCoV_35earlyB_sz44_Spike_24011_24142	0.0	1.0	0.0	24011	Spike
314	WHCoV_35earlyB_sz44_Spike_24077_24208	0.0	1.0	0.0	24077	Spike
315	WHCoV_35earlyB_sz44_Spike_24143_24274	0.0	1.0	0.0	24143	Spike
316	WHCoV_35earlyB_sz44_Spike_24209_24340	0.0	1.0	0.0	24209	Spike
317	WHCoV_35earlyB_sz44_Spike_24275_24406	2.827627718125273e-05	0.9992479856759177	0.0007520143240823396	24275	Spike
318	WHCoV_35earlyB_sz44_Spike_24341_24472	2.6045964634125384e-05	0.999278252611586	0.000721747388414018	24341	Spike
319	WHCoV_35earlyB_sz44_Spike_24407_24538	1.183099528247819e-05	0.976164639850328	0.023835360149672025	24407	Spike
320	WHCoV_35earlyB_sz44_Spike_24473_24604	9.803788074781134e-06	0.9783025830258315	0.021697416974168493	24473	Spike
321	WHCoV_35earlyB_sz44_Spike_24539_24670	0.0	1.0	0.0	24539	Spike
322	WHCoV_35earlyB_sz44_Spike_24605_24736	0.0	1.0	0.0	24605	Spike
323	WHCoV_35earlyB_sz44_Spike_24671_24802	0.0	1.0	0.0	24671	Spike
324	WHCoV_35earlyB_sz44_Spike_24737_24868	0.0	1.0	0.0	24737	Spike
325	WHCoV_35earlyB_sz44_Spike_24803_24934	3.0527726126634184e-05	0.9617123857024104	0.038287614297589645	24803	Spike
326	WHCoV_35earlyB_sz44_Spike_24869_25000	1.051357900270308e-05	0.9775308641975312	0.022469135802468787	24869	Spike
327	WHCoV_35earlyB_sz44_Spike_24935_25066	0.0	1.0	0.0	24935	Spike
328	WHCoV_35earlyB_sz44_Spike_25001_25132	0.0	1.0	0.0	25001	Spike
329	WHCoV_35earlyB_sz44_Spike_25067_25198	0.0	1.0	0.0	25067	Spike
330	WHCoV_35earlyB_sz44_Spike_25133_25264	0.0	1.0	0.0	25133	Spike
331	WHCoV_35earlyB_sz44_Spike_25199_25258	1.782134105591442e-05	0.9994029850746269	0.0005970149253731183	25199	Spike
332	WHCoV_35earlyB_sz44_Spike_25328_25381	1.2309888701124538e-05	0.9995038167938931	0.0004961832061068927	25328	Spike
333	WHCoV_35earlyB_sz44_ORF3a_25414_25545	2.6852110324132896e-05	0.9989528795811518	0.0010471204188482464	25414	ORF3a
334	WHCoV_35earlyB_sz44_ORF3a_25480_25611	0.0	1.0	0.0	25480	ORF3a
335	WHCoV_35earlyB_sz44_ORF3a_25546_25677	2.5186268267703037e-05	0.9992902638762512	0.0007097361237488053	25546	ORF3a
336	WHCoV_35earlyB_sz44_ORF3a_25612_25743	5.408937287407071e-05	0.9985891325071496	0.001410867492850354	25612	ORF3a
337	WHCoV_35earlyB_sz44_ORF3a_25678_25809	8.561236623067828e-06	0.9995862068965518	0.0004137931034482456	25678	ORF3a
338	WHCoV_35earlyB_sz44_ORF3a_25744_25875	0.0	1.0	0.0	25744	ORF3a
339	WHCoV_35earlyB_sz44_ORF3a_25810_25941	1.591058514135438e-05	0.9994358974358974	0.0005641025641025532	25810	ORF3a
340	WHCoV_35earlyB_sz44_ORF3a_26008_26139	0.0	1.0	0.0	26008	ORF3a
341	WHCoV_35earlyB_sz44_ORF3a_26086_26217	0.0	1.0	0.0	26086	ORF3a
342	WHCoV_35earlyB_sz44_ORF4E_26338_26469	0.0	1.0	0.0	26338	ORF4E
343	WHCoV_35earlyB_sz44_ORF4E_26362_26418	0.0	1.0	0.0	26362	ORF4E
344	WHCoV_35earlyB_sz44_ORF5M_26526_26657	6.364066969371362e-06	0.9994902293967715	0.0005097706032285432	26526	ORF5M
345	WHCoV_35earlyB_sz44_ORF5M_26592_26723	0.0	1.0	0.0	26592	ORF5M
346	WHCoV_35earlyB_sz44_ORF5M_26658_26789	7.80552386835389e-06	0.9996048918156162	0.0003951081843838189	26658	ORF5M
347	WHCoV_35earlyB_sz44_ORF5M_26724_26855	7.043822639421066e-06	0.9996246648793565	0.00037533512064347185	26724	ORF5M
348	WHCoV_35earlyB_sz44_ORF5M_26790_26921	0.0	1.0	0.0	26790	ORF5M
349	WHCoV_35earlyB_sz44_ORF5M_26856_26987	5.977805946509463e-06	0.9996542311191994	0.0003457688808006232	26856	ORF5M
350	WHCoV_35earlyB_sz44_ORF5M_26922_27053	6.144954876828192e-06	0.999649430324277	0.00035056967572300035	26922	ORF5M
351	WHCoV_35earlyB_sz44_ORF5M_26988_27119	0.0	1.0	0.0	26988	ORF5M
352	WHCoV_35earlyB_sz44_ORF5M_27054_27185	0.0	1.0	0.0	27054	ORF5M
353	WHCoV_35earlyB_sz44_ORF7a_27520_27651	1.3714738790477943e-05	0.9994762684124386	0.0005237315875613602	27520	ORF7a
354	WHCoV_35earlyB_sz44_ORF7a_27586_27717	0.0	1.0	0.0	27586	ORF7a
355	WHCoV_35earlyB_sz44_ORF7a_27625_27756	0.0	1.0	0.0	27625	ORF7a
356	WHCoV_35earlyB_sz44_ORF8_27954_28085	0.03696978418207326	0.7441148325358856	0.2558851674641144	27954	ORF8
357	WHCoV_35earlyB_sz44_ORF8_27954_28085.1	0.03696978418207326	0.7441148325358856	0.2558851674641144	27954	ORF8
358	WHCoV_35earlyB_sz44_ORF8_28020_28151	0.04925352801482195	0.8685363859362227	0.13146361406377727	28020	ORF8
359	WHCoV_35earlyB_sz44_ORF8_28020_28151.1	0.04925352801482195	0.8685363859362227	0.13146361406377727	28020	ORF8
360	WHCoV_35earlyB_sz44_ORF8_28086_28217	0.0531428554809939	0.9028363047001626	0.09716369529983737	28086	ORF8
361	WHCoV_35earlyB_sz44_ORF8_28086_28217.1	0.0531428554809939	0.9028363047001626	0.09716369529983737	28086	ORF8
362	WHCoV_35earlyB_sz44_ORF8_28125_28256	0.05747613289273005	0.9392150449713819	0.06078495502861814	28125	ORF8
363	WHCoV_35earlyB_sz44_ORF8_28125_28256.1	0.05747613289273005	0.9392150449713819	0.06078495502861814	28125	ORF8
364	WHCoV_35earlyB_sz44_ORF9N_28298_28429	1.6680219344881516e-08	0.9999817351598174	1.8264840182635744e-05	28298	ORF9N
365	WHCoV_35earlyB_sz44_ORF9N_28326_28457	1.245843726899978e-07	0.9999500831946756	4.991680532440146e-05	28326	ORF9N
366	WHCoV_35earlyB_sz44_ORF9N_28364_28495	1.4242731755949695e-08	0.9999831223628692	1.687763713076329e-05	28364	ORF9N
367	WHCoV_35earlyB_sz44_ORF9N_28392_28523	1.256273515869819e-07	0.9999498746867168	5.0125313283189143e-05	28392	ORF9N
368	WHCoV_35earlyB_sz44_ORF9N_28430_28561	1.4123296377374384e-08	0.999983193277311	1.6806722689000075e-05	28430	ORF9N
369	WHCoV_35earlyB_sz44_ORF9N_28443_28574	1.3104404244661957e-07	0.9999488054607508	5.1194539249177495e-05	28443	ORF9N
370	WHCoV_35earlyB_sz44_ORF9N_28496_28627	1.4685484646694517e-08	0.9999828620394173	1.7137960582669365e-05	28496	ORF9N
371	WHCoV_35earlyB_sz44_ORF9N_28562_28693	0.0	1.0	0.0	28562	ORF9N
372	WHCoV_35earlyB_sz44_ORF9N_28628_28759	0.0	1.0	0.0	28628	ORF9N
373	WHCoV_35earlyB_sz44_ORF9N_28694_28825	1.5960033854037022e-05	0.999417808219178	0.0005821917808219723	28694	ORF9N
374	WHCoV_35earlyB_sz44_ORF9N_28758_28889	2.403555555555563e-05	0.9660266666666668	0.03397333333333319	28758	ORF9N
375	WHCoV_35earlyB_sz44_ORF9N_28821_28883	2.9978216305046696e-05	0.9620585457979226	0.037941454202077396	28821	ORF9N
376	WHCoV_35earlyB_sz44_ORF9N_28964_29089	1.422222222222219e-05	0.9738666666666674	0.026133333333332565	28964	ORF9N
377	WHCoV_35earlyB_sz44_ORF9N_29024_29155	0.0	1.0	0.0	29024	ORF9N
378	WHCoV_35earlyB_sz44_ORF9N_29090_29221	1.4660349033588947e-08	0.9999828767123288	1.712328767122795e-05	29090	ORF9N
379	WHCoV_35earlyB_sz44_ORF9N_29156_29287	0.0	1.0	0.0	29156	ORF9N
380	WHCoV_35earlyB_sz44_ORF9N_29222_29353	0.0	1.0	0.0	29222	ORF9N
381	WHCoV_35earlyB_sz44_ORF9N_29399_29530	1.838490452259089e-08	0.9999808245445828	1.917545541718635e-05	29399	ORF9N
382	WHCoV_35earlyB_sz44_ORF9N_29411_29485	0.0	1.0	0.0	29411	ORF9N
