# Supplementary material for: Emergence and spread of a SARS-CoV-2 lineage A variant (A.23.1) with altered spike protein in Uganda
Source: Nat Microbiol. 2021 Jun 23;6(8):1094–101. doi: 10.1038/s41564-021-00933-9 (PMC8318884; doi:10.1038/s41564-021-00933-9)
Supplement: Source Data Fig. 4 — Source data for Fig. 4. [file 41564_2021_933_MOESM6_ESM.zip › Figure_4_source_data/B1351_35_12March2021_WHCoV_35earlyB_sz44hmm_position_variance_mean.csv]

	Domain	Variance	Mean	One_minus_Mean	Position	Gene
0	WHCoV_35earlyB_sz44_nsp1_320_451	5.0378698077186976e-05	0.9983644859813084	0.0016355140186915529	320	nsp1
1	WHCoV_35earlyB_sz44_nsp1_386_517	1.1072564353995217e-05	0.9994454089506173	0.0005545910493827133	386	nsp1
2	WHCoV_35earlyB_sz44_nsp1_452_583	0.0	1.0	0.0	452	nsp1
3	WHCoV_35earlyB_sz44_nsp1_518_649	5.170254755635712e-05	0.9983630038878657	0.0016369961121343035	518	nsp1
4	WHCoV_35earlyB_sz44_nsp1_584_715	5.345343406000759e-05	0.9983570923061369	0.0016429076938631049	584	nsp1
5	WHCoV_35earlyB_sz44_nsp1_650_781	0.0	1.0	0.0	650	nsp1
6	WHCoV_35earlyB_sz44_nsp2_848_979	0.0	1.0	0.0	848	nsp2
7	WHCoV_35earlyB_sz44_nsp2_914_1045	0.0	1.0	0.0	914	nsp2
8	WHCoV_35earlyB_sz44_nsp2_980_1111	2.6800051515654756e-05	0.9698015530629854	0.030198446937014567	980	nsp2
9	WHCoV_35earlyB_sz44_nsp2_1046_1177	3.354801547133832e-05	0.9662129549184277	0.033787045081572264	1046	nsp2
10	WHCoV_35earlyB_sz44_nsp2_1112_1243	0.0	1.0	0.0	1112	nsp2
11	WHCoV_35earlyB_sz44_nsp2_1178_1309	0.0	1.0	0.0	1178	nsp2
12	WHCoV_35earlyB_sz44_nsp2_1244_1375	0.0	1.0	0.0	1244	nsp2
13	WHCoV_35earlyB_sz44_nsp2_1310_1441	0.0	1.0	0.0	1310	nsp2
14	WHCoV_35earlyB_sz44_nsp2_1376_1507	0.0	1.0	0.0	1376	nsp2
15	WHCoV_35earlyB_sz44_nsp2_1442_1573	0.0	1.0	0.0	1442	nsp2
16	WHCoV_35earlyB_sz44_nsp2_1508_1639	0.0	1.0	0.0	1508	nsp2
17	WHCoV_35earlyB_sz44_nsp2_1574_1705	0.0	1.0	0.0	1574	nsp2
18	WHCoV_35earlyB_sz44_nsp2_1640_1771	0.0	1.0	0.0	1640	nsp2
19	WHCoV_35earlyB_sz44_nsp2_1706_1837	3.194857162113623e-05	0.9990579488746307	0.0009420511253692698	1706	nsp2
20	WHCoV_35earlyB_sz44_nsp2_1772_1903	4.014641741390205e-05	0.998613586848881	0.0013864131511189814	1772	nsp2
21	WHCoV_35earlyB_sz44_nsp2_1838_1969	1.749042992772333e-05	0.9993029739776951	0.0006970260223049252	1838	nsp2
22	WHCoV_35earlyB_sz44_nsp2_1904_2035	0.0	1.0	0.0	1904	nsp2
23	WHCoV_35earlyB_sz44_nsp2_1970_2101	1.643535427319206e-05	0.9993243243243243	0.0006756756756757243	1970	nsp2
24	WHCoV_35earlyB_sz44_nsp2_2036_2167	2.1017112784956957e-05	0.9992359262545598	0.0007640737454401858	2036	nsp2
25	WHCoV_35earlyB_sz44_nsp2_2102_2233	0.0	1.0	0.0	2102	nsp2
26	WHCoV_35earlyB_sz44_nsp2_2168_2299	0.0	1.0	0.0	2168	nsp2
27	WHCoV_35earlyB_sz44_nsp2_2234_2365	0.0	1.0	0.0	2234	nsp2
28	WHCoV_35earlyB_sz44_nsp2_2300_2431	0.0	1.0	0.0	2300	nsp2
29	WHCoV_35earlyB_sz44_nsp2_2366_2497	2.6890985895994473e-05	0.9987814582711629	0.0012185417288370637	2366	nsp2
30	WHCoV_35earlyB_sz44_nsp2_2432_2563	3.067370023315265e-05	0.9987852283770652	0.0012147716229348182	2432	nsp2
31	WHCoV_35earlyB_sz44_nsp2_2540_2629	0.0	1.0	0.0	2540	nsp2
32	WHCoV_35earlyB_sz44_nsp2_2564_2695	0.0	1.0	0.0	2564	nsp2
33	WHCoV_35earlyB_sz44_nsp3_2762_2893	0.0	1.0	0.0	2762	nsp3
34	WHCoV_35earlyB_sz44_nsp3_2828_2959	0.0	1.0	0.0	2828	nsp3
35	WHCoV_35earlyB_sz44_nsp3_2894_3025	4.159890728952972e-05	0.9989250464184501	0.0010749535815498534	2894	nsp3
36	WHCoV_35earlyB_sz44_nsp3_2960_3046	5.619020728564948e-05	0.9987506645401383	0.0012493354598617223	2960	nsp3
37	WHCoV_35earlyB_sz44_nsp3_3026_3157	0.0	1.0	0.0	3026	nsp3
38	WHCoV_35earlyB_sz44_nsp3_3092_3172	0.0	1.0	0.0	3092	nsp3
39	WHCoV_35earlyB_sz44_nsp3_3224_3355	0.0	1.0	0.0	3224	nsp3
40	WHCoV_35earlyB_sz44_nsp3_3224_3289	0.0	1.0	0.0	3224	nsp3
41	WHCoV_35earlyB_sz44_nsp3_3290_3421	0.0	1.0	0.0	3290	nsp3
42	WHCoV_35earlyB_sz44_nsp3_3356_3487	0.0	1.0	0.0	3356	nsp3
43	WHCoV_35earlyB_sz44_nsp3_3422_3553	0.0	1.0	0.0	3422	nsp3
44	WHCoV_35earlyB_sz44_nsp3_3488_3619	0.0	1.0	0.0	3488	nsp3
45	WHCoV_35earlyB_sz44_nsp3_3554_3685	0.0	1.0	0.0	3554	nsp3
46	WHCoV_35earlyB_sz44_nsp3_3620_3751	1.4942833934097149e-05	0.9993557339676875	0.0006442660323124905	3620	nsp3
47	WHCoV_35earlyB_sz44_nsp3_3686_3817	1.2687044703594888e-05	0.9994063520332443	0.0005936479667556505	3686	nsp3
48	WHCoV_35earlyB_sz44_nsp3_3752_3883	0.0	1.0	0.0	3752	nsp3
49	WHCoV_35earlyB_sz44_nsp3_3818_3949	0.0	1.0	0.0	3818	nsp3
50	WHCoV_35earlyB_sz44_nsp3_3884_4015	2.9976065822876815e-05	0.9990874932903918	0.0009125067096081851	3884	nsp3
51	WHCoV_35earlyB_sz44_nsp3_3950_4081	2.3465122075005876e-05	0.999192653143607	0.0008073468563930541	3950	nsp3
52	WHCoV_35earlyB_sz44_nsp3_4016_4147	0.0	1.0	0.0	4016	nsp3
53	WHCoV_35earlyB_sz44_nsp3_4082_4213	0.0	1.0	0.0	4082	nsp3
54	WHCoV_35earlyB_sz44_nsp3_4148_4279	0.0	1.0	0.0	4148	nsp3
55	WHCoV_35earlyB_sz44_nsp3_4214_4345	0.0	1.0	0.0	4214	nsp3
56	WHCoV_35earlyB_sz44_nsp3_4280_4411	0.0	1.0	0.0	4280	nsp3
57	WHCoV_35earlyB_sz44_nsp3_4346_4477	1.5472944887280635e-05	0.9993444055944055	0.000655594405594484	4346	nsp3
58	WHCoV_35earlyB_sz44_nsp3_4412_4543	1.0381457652747246e-05	0.9994629955086896	0.0005370044913104444	4412	nsp3
59	WHCoV_35earlyB_sz44_nsp3_4478_4609	0.0	1.0	0.0	4478	nsp3
60	WHCoV_35earlyB_sz44_nsp3_4544_4675	0.0	1.0	0.0	4544	nsp3
61	WHCoV_35earlyB_sz44_nsp3_4610_4741	0.0	1.0	0.0	4610	nsp3
62	WHCoV_35earlyB_sz44_nsp3_4676_4807	0.0	1.0	0.0	4676	nsp3
63	WHCoV_35earlyB_sz44_nsp3_4742_4873	0.0	1.0	0.0	4742	nsp3
64	WHCoV_35earlyB_sz44_nsp3_4808_4939	0.0	1.0	0.0	4808	nsp3
65	WHCoV_35earlyB_sz44_nsp3_4874_5005	0.0	1.0	0.0	4874	nsp3
66	WHCoV_35earlyB_sz44_nsp3_4940_5071	0.0	1.0	0.0	4940	nsp3
67	WHCoV_35earlyB_sz44_nsp3_5006_5137	0.00019164728772964084	0.9938955139125496	0.0061044860874504	5006	nsp3
68	WHCoV_35earlyB_sz44_nsp3_5072_5203	0.00020732102364755505	0.9936507936507937	0.006349206349206327	5072	nsp3
69	WHCoV_35earlyB_sz44_nsp3_5138_5269	2.0290560831101493e-05	0.9737237237237236	0.026276276276276378	5138	nsp3
70	WHCoV_35earlyB_sz44_nsp3_5204_5335	2.411258189517234e-05	0.9713556710957053	0.02864432890429469	5204	nsp3
71	WHCoV_35earlyB_sz44_nsp3_5270_5401	0.0	1.0	0.0	5270	nsp3
72	WHCoV_35earlyB_sz44_nsp3_5336_5467	0.0	1.0	0.0	5336	nsp3
73	WHCoV_35earlyB_sz44_nsp3_5402_5533	4.038231708395621e-05	0.9989408819564799	0.001059118043520102	5402	nsp3
74	WHCoV_35earlyB_sz44_nsp3_5468_5599	3.8434279336268e-05	0.998966743560169	0.0010332564398309874	5468	nsp3
75	WHCoV_35earlyB_sz44_nsp3_5534_5665	0.0	1.0	0.0	5534	nsp3
76	WHCoV_35earlyB_sz44_nsp3_5600_5731	0.0	1.0	0.0	5600	nsp3
77	WHCoV_35earlyB_sz44_nsp3_5666_5797	0.0	1.0	0.0	5666	nsp3
78	WHCoV_35earlyB_sz44_nsp3_5732_5863	1.047328787926392e-05	0.9994606256742179	0.0005393743257821049	5732	nsp3
79	WHCoV_35earlyB_sz44_nsp3_5798_5929	1.4218473095236526e-05	0.9993715434891904	0.0006284565108095608	5798	nsp3
80	WHCoV_35earlyB_sz44_nsp3_5864_5995	1.9447885402051788e-05	0.9992650040551501	0.0007349959448499366	5864	nsp3
81	WHCoV_35earlyB_sz44_nsp3_5930_6061	2.5968433885984784e-05	0.9991506794564349	0.0008493205435651241	5930	nsp3
82	WHCoV_35earlyB_sz44_nsp3_5996_6127	0.0	1.0	0.0	5996	nsp3
83	WHCoV_35earlyB_sz44_nsp3_6062_6193	0.0	1.0	0.0	6062	nsp3
84	WHCoV_35earlyB_sz44_nsp3_6128_6259	1.1371904155763922e-05	0.9993886932707355	0.0006113067292644603	6128	nsp3
85	WHCoV_35earlyB_sz44_nsp3_6194_6325	2.0649044372540254e-05	0.9992426463402716	0.0007573536597283992	6194	nsp3
86	WHCoV_35earlyB_sz44_nsp3_6260_6391	0.0	1.0	0.0	6260	nsp3
87	WHCoV_35earlyB_sz44_nsp3_6326_6457	0.0	1.0	0.0	6326	nsp3
88	WHCoV_35earlyB_sz44_nsp3_6392_6523	0.0	1.0	0.0	6392	nsp3
89	WHCoV_35earlyB_sz44_nsp3_6458_6589	6.505404194286303e-05	0.9980713355375213	0.0019286644624787463	6458	nsp3
90	WHCoV_35earlyB_sz44_nsp3_6524_6655	4.790663900100535e-05	0.9984191508581751	0.0015808491418248805	6524	nsp3
91	WHCoV_35earlyB_sz44_nsp3_6590_6721	0.0	1.0	0.0	6590	nsp3
92	WHCoV_35earlyB_sz44_nsp3_6656_6787	1.8790734670804794e-05	0.999277528649726	0.0007224713502740343	6656	nsp3
93	WHCoV_35earlyB_sz44_nsp3_6722_6853	1.2644907291077427e-05	0.999407338693053	0.0005926613069470177	6722	nsp3
94	WHCoV_35earlyB_sz44_nsp3_7052_7183	0.0	1.0	0.0	7052	nsp3
95	WHCoV_35earlyB_sz44_nsp3_7118_7249	0.0	1.0	0.0	7118	nsp3
96	WHCoV_35earlyB_sz44_nsp3_7184_7315	0.0	1.0	0.0	7184	nsp3
97	WHCoV_35earlyB_sz44_nsp3_7250_7381	0.0	1.0	0.0	7250	nsp3
98	WHCoV_35earlyB_sz44_nsp3_7316_7447	0.0	1.0	0.0	7316	nsp3
99	WHCoV_35earlyB_sz44_nsp3_7382_7513	0.0	1.0	0.0	7382	nsp3
100	WHCoV_35earlyB_sz44_nsp3_7448_7579	0.0	1.0	0.0	7448	nsp3
101	WHCoV_35earlyB_sz44_nsp3_7514_7645	0.0	1.0	0.0	7514	nsp3
102	WHCoV_35earlyB_sz44_nsp3_7580_7711	0.0	1.0	0.0	7580	nsp3
103	WHCoV_35earlyB_sz44_nsp3_7646_7777	0.0	1.0	0.0	7646	nsp3
104	WHCoV_35earlyB_sz44_nsp3_7712_7843	0.0	1.0	0.0	7712	nsp3
105	WHCoV_35earlyB_sz44_nsp3_7778_7909	0.0	1.0	0.0	7778	nsp3
106	WHCoV_35earlyB_sz44_nsp3_7910_8041	0.0	1.0	0.0	7910	nsp3
107	WHCoV_35earlyB_sz44_nsp3_7976_8107	4.0349010708133344e-05	0.9989413188142772	0.0010586811857228318	7976	nsp3
108	WHCoV_35earlyB_sz44_nsp3_8042_8173	3.711059131884461e-05	0.9989846922836614	0.0010153077163386204	8042	nsp3
109	WHCoV_35earlyB_sz44_nsp3_8108_8239	0.0	1.0	0.0	8108	nsp3
110	WHCoV_35earlyB_sz44_nsp3_8174_8305	0.0	1.0	0.0	8174	nsp3
111	WHCoV_35earlyB_sz44_nsp3_8240_8371	0.0	1.0	0.0	8240	nsp3
112	WHCoV_35earlyB_sz44_nsp3_8372_8503	0.0	1.0	0.0	8372	nsp3
113	WHCoV_35earlyB_sz44_nsp4_8570_8701	4.221661282393209e-05	0.9989170947919814	0.0010829052080185697	8570	nsp4
114	WHCoV_35earlyB_sz44_nsp4_8636_8767	2.4493134082958872e-05	0.9991751576904415	0.0008248423095584823	8636	nsp4
115	WHCoV_35earlyB_sz44_nsp4_8702_8833	0.0	1.0	0.0	8702	nsp4
116	WHCoV_35earlyB_sz44_nsp4_8768_8899	0.0	1.0	0.0	8768	nsp4
117	WHCoV_35earlyB_sz44_nsp4_8834_8965	3.678517642481623e-05	0.9985235235235235	0.0014764764764765292	8834	nsp4
118	WHCoV_35earlyB_sz44_nsp4_8900_9031	8.365096095271553e-05	0.9978127734033246	0.0021872265966753623	8900	nsp4
119	WHCoV_35earlyB_sz44_nsp4_9032_9163	0.0	1.0	0.0	9032	nsp4
120	WHCoV_35earlyB_sz44_nsp4_9098_9229	0.0	1.0	0.0	9098	nsp4
121	WHCoV_35earlyB_sz44_nsp4_9164_9295	0.0	1.0	0.0	9164	nsp4
122	WHCoV_35earlyB_sz44_nsp4_9230_9361	0.0	1.0	0.0	9230	nsp4
123	WHCoV_35earlyB_sz44_nsp4_9296_9427	0.0	1.0	0.0	9296	nsp4
124	WHCoV_35earlyB_sz44_nsp4_9362_9493	0.0	1.0	0.0	9362	nsp4
125	WHCoV_35earlyB_sz44_nsp4_9428_9559	0.0	1.0	0.0	9428	nsp4
126	WHCoV_35earlyB_sz44_nsp4_9560_9691	0.0	1.0	0.0	9560	nsp4
127	WHCoV_35earlyB_sz44_nsp4_9626_9757	0.0	1.0	0.0	9626	nsp4
128	WHCoV_35earlyB_sz44_nsp4_9692_9823	0.0	1.0	0.0	9692	nsp4
129	WHCoV_35earlyB_sz44_nsp4_9758_9889	0.0	1.0	0.0	9758	nsp4
130	WHCoV_35earlyB_sz44_nsp4_9824_9955	0.0	1.0	0.0	9824	nsp4
131	WHCoV_35earlyB_sz44_nsp4_9890_10021	0.0	1.0	0.0	9890	nsp4
132	WHCoV_35earlyB_sz44_nsp53Cpro_10088_10219	0.0	1.0	0.0	10088	nsp53Cpro
133	WHCoV_35earlyB_sz44_nsp53Cpro_10154_10285	0.0	1.0	0.0	10154	nsp53Cpro
134	WHCoV_35earlyB_sz44_nsp53Cpro_10220_10351	1.021917944042986e-05	0.981352320061998	0.018647679938001982	10220	nsp53Cpro
135	WHCoV_35earlyB_sz44_nsp53Cpro_10286_10417	8.768012001798103e-06	0.9827270163564585	0.017272983643541462	10286	nsp53Cpro
136	WHCoV_35earlyB_sz44_nsp53Cpro_10352_10483	0.0	1.0	0.0	10352	nsp53Cpro
137	WHCoV_35earlyB_sz44_nsp53Cpro_10418_10549	0.0	1.0	0.0	10418	nsp53Cpro
138	WHCoV_35earlyB_sz44_nsp53Cpro_10484_10615	0.0	1.0	0.0	10484	nsp53Cpro
139	WHCoV_35earlyB_sz44_nsp53Cpro_10550_10681	1.9788249895518e-05	0.9992586002372481	0.0007413997627518931	10550	nsp53Cpro
140	WHCoV_35earlyB_sz44_nsp53Cpro_10616_10747	2.0752132287761363e-05	0.9992407581945754	0.0007592418054246375	10616	nsp53Cpro
141	WHCoV_35earlyB_sz44_nsp53Cpro_10682_10813	0.0	1.0	0.0	10682	nsp53Cpro
142	WHCoV_35earlyB_sz44_nsp53Cpro_10748_10879	4.1672911475012775e-08	0.9999511814098808	4.881859011918177e-05	10748	nsp53Cpro
143	WHCoV_35earlyB_sz44_nsp53Cpro_10814_10945	0.0	1.0	0.0	10814	nsp53Cpro
144	WHCoV_35earlyB_sz44_nsp6TM_11063_11143	0.0	1.0	0.0	11063	nsp6TM
145	WHCoV_35earlyB_sz44_nsp6TM_11078_11209	0.0	1.0	0.0	11078	nsp6TM
146	WHCoV_35earlyB_sz44_nsp6TM_11144_11275	1.9316613911208307e-05	0.9989489489489488	0.0010510510510511883	11144	nsp6TM
147	WHCoV_35earlyB_sz44_nsp6TM_11210_11341	0.0017739412280571149	0.8200678236584875	0.17993217634151248	11210	nsp6TM
148	WHCoV_35earlyB_sz44_nsp6TM_11276_11407	0.0017762972465485611	0.8318870935567526	0.1681129064432474	11276	nsp6TM
149	WHCoV_35earlyB_sz44_nsp6TM_11342_11473	7.242433981068897e-05	0.9975022706630337	0.002497729336966348	11342	nsp6TM
150	WHCoV_35earlyB_sz44_nsp6TM_11408_11539	1.8363599074287333e-05	0.9992857871645752	0.0007142128354248323	11408	nsp6TM
151	WHCoV_35earlyB_sz44_nsp6TM_11474_11605	0.0	1.0	0.0	11474	nsp6TM
152	WHCoV_35earlyB_sz44_nsp6TM_11540_11671	0.0	1.0	0.0	11540	nsp6TM
153	WHCoV_35earlyB_sz44_nsp6TM_11606_11737	0.0	1.0	0.0	11606	nsp6TM
154	WHCoV_35earlyB_sz44_nsp7_11921_12001	0.0	1.0	0.0	11921	nsp7
155	WHCoV_35earlyB_sz44_nsp7_11936_12067	0.0	1.0	0.0	11936	nsp7
156	WHCoV_35earlyB_sz44_nsp8Rep_12134_12265	0.0	1.0	0.0	12134	nsp8Rep
157	WHCoV_35earlyB_sz44_nsp8Rep_12200_12331	0.0	1.0	0.0	12200	nsp8Rep
158	WHCoV_35earlyB_sz44_nsp8Rep_12266_12397	0.0	1.0	0.0	12266	nsp8Rep
159	WHCoV_35earlyB_sz44_nsp8Rep_12332_12463	0.0	1.0	0.0	12332	nsp8Rep
160	WHCoV_35earlyB_sz44_nsp8Rep_12398_12529	0.0	1.0	0.0	12398	nsp8Rep
161	WHCoV_35earlyB_sz44_nsp8Rep_12464_12595	0.0	1.0	0.0	12464	nsp8Rep
162	WHCoV_35earlyB_sz44_nsp8Rep_12530_12661	0.0	1.0	0.0	12530	nsp8Rep
163	WHCoV_35earlyB_sz44_nsp9RNAbp_12728_12859	0.0	1.0	0.0	12728	nsp9RNAbp
164	WHCoV_35earlyB_sz44_nsp9RNAbp_12794_12925	0.0	1.0	0.0	12794	nsp9RNAbp
165	WHCoV_35earlyB_sz44_nsp9RNAbp_12860_12991	0.0	1.0	0.0	12860	nsp9RNAbp
166	WHCoV_35earlyB_sz44_nsp10CysHis_13058_13189	0.0	1.0	0.0	13058	nsp10CysHis
167	WHCoV_35earlyB_sz44_nsp10CysHis_13124_13255	0.0	1.0	0.0	13124	nsp10CysHis
168	WHCoV_35earlyB_sz44_nsp10CysHis_13190_13321	0.0	1.0	0.0	13190	nsp10CysHis
169	WHCoV_35earlyB_sz44_nsp10CysHis_13256_13387	2.4926632468016986e-05	0.9991678903573177	0.0008321096426823216	13256	nsp10CysHis
170	WHCoV_35earlyB_sz44_RDRP_13516_13647	0.0	1.0	0.0	13516	RDRP
171	WHCoV_35earlyB_sz44_RDRP_13582_13713	0.0	1.0	0.0	13582	RDRP
172	WHCoV_35earlyB_sz44_RDRP_13648_13779	0.0	1.0	0.0	13648	RDRP
173	WHCoV_35earlyB_sz44_RDRP_13714_13845	0.0	1.0	0.0	13714	RDRP
174	WHCoV_35earlyB_sz44_RDRP_13780_13911	0.0	1.0	0.0	13780	RDRP
175	WHCoV_35earlyB_sz44_RDRP_13846_13977	0.0	1.0	0.0	13846	RDRP
176	WHCoV_35earlyB_sz44_RDRP_13912_14043	0.0	1.0	0.0	13912	RDRP
177	WHCoV_35earlyB_sz44_RDRP_13978_14109	0.0	1.0	0.0	13978	RDRP
178	WHCoV_35earlyB_sz44_RDRP_14044_14175	0.0	1.0	0.0	14044	RDRP
179	WHCoV_35earlyB_sz44_RDRP_14110_14241	0.0	1.0	0.0	14110	RDRP
180	WHCoV_35earlyB_sz44_RDRP_14176_14307	0.0	1.0	0.0	14176	RDRP
181	WHCoV_35earlyB_sz44_RDRP_14242_14373	0.0	1.0	0.0	14242	RDRP
182	WHCoV_35earlyB_sz44_RDRP_14308_14439	5.0043413662220195e-05	0.9587342010941331	0.0412657989058669	14308	RDRP
183	WHCoV_35earlyB_sz44_RDRP_14374_14505	6.134148026708369e-05	0.954312865497077	0.045687134502923055	14374	RDRP
184	WHCoV_35earlyB_sz44_RDRP_14440_14571	0.0	1.0	0.0	14440	RDRP
185	WHCoV_35earlyB_sz44_RDRP_14506_14637	0.0	1.0	0.0	14506	RDRP
186	WHCoV_35earlyB_sz44_RDRP_14572_14703	0.0	1.0	0.0	14572	RDRP
187	WHCoV_35earlyB_sz44_RDRP_14638_14769	0.0	1.0	0.0	14638	RDRP
188	WHCoV_35earlyB_sz44_RDRP_14704_14835	0.0	1.0	0.0	14704	RDRP
189	WHCoV_35earlyB_sz44_RDRP_14770_14901	0.0	1.0	0.0	14770	RDRP
190	WHCoV_35earlyB_sz44_RDRP_14836_14967	0.0	1.0	0.0	14836	RDRP
191	WHCoV_35earlyB_sz44_RDRP_14902_15033	0.0	1.0	0.0	14902	RDRP
192	WHCoV_35earlyB_sz44_RDRP_14968_15099	0.0	1.0	0.0	14968	RDRP
193	WHCoV_35earlyB_sz44_RDRP_15034_15165	0.0	1.0	0.0	15034	RDRP
194	WHCoV_35earlyB_sz44_RDRP_15100_15231	0.0	1.0	0.0	15100	RDRP
195	WHCoV_35earlyB_sz44_RDRP_15166_15297	0.0	1.0	0.0	15166	RDRP
196	WHCoV_35earlyB_sz44_RDRP_15232_15363	0.0	1.0	0.0	15232	RDRP
197	WHCoV_35earlyB_sz44_RDRP_15298_15429	0.0	1.0	0.0	15298	RDRP
198	WHCoV_35earlyB_sz44_RDRP_15364_15495	0.0	1.0	0.0	15364	RDRP
199	WHCoV_35earlyB_sz44_RDRP_15430_15561	0.0	1.0	0.0	15430	RDRP
200	WHCoV_35earlyB_sz44_RDRP_15496_15627	0.0	1.0	0.0	15496	RDRP
201	WHCoV_35earlyB_sz44_RDRP_15562_15693	2.2276172327076855e-05	0.9992133726647001	0.0007866273352998832	15562	RDRP
202	WHCoV_35earlyB_sz44_RDRP_15628_15759	2.5729888678849063e-05	0.9991545893719808	0.0008454106280192386	15628	RDRP
203	WHCoV_35earlyB_sz44_RDRP_15694_15825	0.0	1.0	0.0	15694	RDRP
204	WHCoV_35earlyB_sz44_RDRP_15760_15891	0.0	1.0	0.0	15760	RDRP
205	WHCoV_35earlyB_sz44_RDRP_15826_15957	5.3848586299669584e-05	0.9982451279209386	0.0017548720790614425	15826	RDRP
206	WHCoV_35earlyB_sz44_RDRP_15892_16023	4.4594620375557146e-05	0.9984030197444831	0.001596980255516911	15892	RDRP
207	WHCoV_35earlyB_sz44_RDRP_15958_16089	0.0	1.0	0.0	15958	RDRP
208	WHCoV_35earlyB_sz44_RDRP_16024_16155	0.0	1.0	0.0	16024	RDRP
209	WHCoV_35earlyB_sz44_RDRP_16090_16221	0.0	1.0	0.0	16090	RDRP
210	WHCoV_35earlyB_sz44_nsp13hel_16288_16419	5.616010788491518e-05	0.9987509992006396	0.0012490007993604113	16288	nsp13hel
211	WHCoV_35earlyB_sz44_nsp13hel_16354_16485	5.043058181054406e-05	0.9988164251207728	0.001183574879227156	16354	nsp13hel
212	WHCoV_35earlyB_sz44_nsp13hel_16420_16551	0.0	1.0	0.0	16420	nsp13hel
213	WHCoV_35earlyB_sz44_nsp13hel_16486_16617	0.0	1.0	0.0	16486	nsp13hel
214	WHCoV_35earlyB_sz44_nsp13hel_16552_16683	0.0	1.0	0.0	16552	nsp13hel
215	WHCoV_35earlyB_sz44_nsp13hel_16618_16749	0.0	1.0	0.0	16618	nsp13hel
216	WHCoV_35earlyB_sz44_nsp13hel_16684_16815	0.0	1.0	0.0	16684	nsp13hel
217	WHCoV_35earlyB_sz44_nsp13hel_16750_16881	0.0	1.0	0.0	16750	nsp13hel
218	WHCoV_35earlyB_sz44_nsp13hel_16816_16947	0.0	1.0	0.0	16816	nsp13hel
219	WHCoV_35earlyB_sz44_nsp13hel_16882_17013	0.0	1.0	0.0	16882	nsp13hel
220	WHCoV_35earlyB_sz44_nsp13hel_16948_17079	1.073449079147077e-05	0.9994539411206078	0.0005460588793921861	16948	nsp13hel
221	WHCoV_35earlyB_sz44_nsp13hel_17014_17145	1.088280669600784e-05	0.9994501816790974	0.0005498183209026175	17014	nsp13hel
222	WHCoV_35earlyB_sz44_nsp13hel_17080_17211	0.0	1.0	0.0	17080	nsp13hel
223	WHCoV_35earlyB_sz44_nsp13hel_17146_17277	0.0	1.0	0.0	17146	nsp13hel
224	WHCoV_35earlyB_sz44_nsp13hel_17212_17343	0.0	1.0	0.0	17212	nsp13hel
225	WHCoV_35earlyB_sz44_nsp13hel_17278_17409	0.0	1.0	0.0	17278	nsp13hel
226	WHCoV_35earlyB_sz44_nsp13hel_17344_17475	0.0	1.0	0.0	17344	nsp13hel
227	WHCoV_35earlyB_sz44_nsp13hel_17410_17541	0.0	1.0	0.0	17410	nsp13hel
228	WHCoV_35earlyB_sz44_nsp13hel_17476_17607	0.0	1.0	0.0	17476	nsp13hel
229	WHCoV_35earlyB_sz44_nsp13hel_17542_17673	0.0	1.0	0.0	17542	nsp13hel
230	WHCoV_35earlyB_sz44_nsp13hel_17608_17739	0.0	1.0	0.0	17608	nsp13hel
231	WHCoV_35earlyB_sz44_nsp13hel_17674_17805	0.0	1.0	0.0	17674	nsp13hel
232	WHCoV_35earlyB_sz44_nsp13hel_17740_17871	0.0	1.0	0.0	17740	nsp13hel
233	WHCoV_35earlyB_sz44_nsp13hel_17806_17937	0.0	1.0	0.0	17806	nsp13hel
234	WHCoV_35earlyB_sz44_nsp13hel_17872_18003	0.00018429280434858445	0.9938481923149729	0.0061518076850271	17872	nsp13hel
235	WHCoV_35earlyB_sz44_nsp14ExoN_18070_18201	0.0	1.0	0.0	18070	nsp14ExoN
236	WHCoV_35earlyB_sz44_nsp14ExoN_18136_18267	0.0	1.0	0.0	18136	nsp14ExoN
237	WHCoV_35earlyB_sz44_nsp14ExoN_18202_18333	0.0	1.0	0.0	18202	nsp14ExoN
238	WHCoV_35earlyB_sz44_nsp14ExoN_18268_18399	2.931254313911351e-05	0.9990976490098527	0.0009023509901473492	18268	nsp14ExoN
239	WHCoV_35earlyB_sz44_nsp14ExoN_18334_18465	1.80637902476914e-05	0.9992916413681441	0.000708358631855921	18334	nsp14ExoN
240	WHCoV_35earlyB_sz44_nsp14ExoN_18400_18531	0.0	1.0	0.0	18400	nsp14ExoN
241	WHCoV_35earlyB_sz44_nsp14ExoN_18466_18597	1.1287087256396255e-05	0.9994400623234979	0.0005599376765020869	18466	nsp14ExoN
242	WHCoV_35earlyB_sz44_nsp14ExoN_18532_18663	1.2447373500629191e-05	0.9994119860758303	0.0005880139241697391	18532	nsp14ExoN
243	WHCoV_35earlyB_sz44_nsp14ExoN_18598_18729	0.0	1.0	0.0	18598	nsp14ExoN
244	WHCoV_35earlyB_sz44_nsp14ExoN_18664_18795	0.0	1.0	0.0	18664	nsp14ExoN
245	WHCoV_35earlyB_sz44_nsp14ExoN_18730_18861	0.0	1.0	0.0	18730	nsp14ExoN
246	WHCoV_35earlyB_sz44_nsp14ExoN_18796_18927	0.0	1.0	0.0	18796	nsp14ExoN
247	WHCoV_35earlyB_sz44_nsp14ExoN_18862_18993	0.0	1.0	0.0	18862	nsp14ExoN
248	WHCoV_35earlyB_sz44_nsp14ExoN_18928_19059	1.617204177418079e-05	0.9993297587131368	0.0006702412868632157	18928	nsp14ExoN
249	WHCoV_35earlyB_sz44_nsp14ExoN_18994_19125	2.622926613982032e-05	0.9991464247390499	0.0008535752609500902	18994	nsp14ExoN
250	WHCoV_35earlyB_sz44_nsp14ExoN_19060_19191	0.0	1.0	0.0	19060	nsp14ExoN
251	WHCoV_35earlyB_sz44_nsp14ExoN_19126_19257	0.0	1.0	0.0	19126	nsp14ExoN
252	WHCoV_35earlyB_sz44_nsp14ExoN_19192_19323	0.0	1.0	0.0	19192	nsp14ExoN
253	WHCoV_35earlyB_sz44_nsp14ExoN_19258_19389	0.0	1.0	0.0	19258	nsp14ExoN
254	WHCoV_35earlyB_sz44_nsp14ExoN_19324_19455	0.0	1.0	0.0	19324	nsp14ExoN
255	WHCoV_35earlyB_sz44_nsp14ExoN_19390_19521	0.0	1.0	0.0	19390	nsp14ExoN
256	WHCoV_35earlyB_sz44_nsp14ExoN_19456_19587	0.0	1.0	0.0	19456	nsp14ExoN
257	WHCoV_35earlyB_sz44_nsp15endo_19654_19785	0.0	1.0	0.0	19654	nsp15endo
258	WHCoV_35earlyB_sz44_nsp15endo_19720_19851	0.0	1.0	0.0	19720	nsp15endo
259	WHCoV_35earlyB_sz44_nsp15endo_19786_19917	0.0	1.0	0.0	19786	nsp15endo
260	WHCoV_35earlyB_sz44_nsp15endo_19918_20049	0.0	1.0	0.0	19918	nsp15endo
261	WHCoV_35earlyB_sz44_nsp15endo_19984_20115	0.0	1.0	0.0	19984	nsp15endo
262	WHCoV_35earlyB_sz44_nsp15endo_20050_20181	0.0	1.0	0.0	20050	nsp15endo
263	WHCoV_35earlyB_sz44_nsp15endo_20116_20247	0.0	1.0	0.0	20116	nsp15endo
264	WHCoV_35earlyB_sz44_nsp15endo_20182_20313	0.0	1.0	0.0	20182	nsp15endo
265	WHCoV_35earlyB_sz44_nsp15endo_20248_20379	0.0	1.0	0.0	20248	nsp15endo
266	WHCoV_35earlyB_sz44_nsp15endo_20314_20445	2.3317282307154782e-05	0.9991952004682472	0.0008047995317528311	20314	nsp15endo
267	WHCoV_35earlyB_sz44_nsp15endo_20380_20511	2.5157886790084507e-05	0.9991640393618036	0.0008359606381963536	20380	nsp15endo
268	WHCoV_35earlyB_sz44_nsp15endo_20446_20577	0.0	1.0	0.0	20446	nsp15endo
269	WHCoV_35earlyB_sz44_nsp15endo_20512_20643	0.0	1.0	0.0	20512	nsp15endo
270	WHCoV_35earlyB_sz44_nsp16OMT_20710_20841	0.0	1.0	0.0	20710	nsp16OMT
271	WHCoV_35earlyB_sz44_nsp16OMT_20776_20907	0.0	1.0	0.0	20776	nsp16OMT
272	WHCoV_35earlyB_sz44_nsp16OMT_20842_20973	0.0	1.0	0.0	20842	nsp16OMT
273	WHCoV_35earlyB_sz44_nsp16OMT_20908_21039	0.0	1.0	0.0	20908	nsp16OMT
274	WHCoV_35earlyB_sz44_nsp16OMT_20974_21105	0.0	1.0	0.0	20974	nsp16OMT
275	WHCoV_35earlyB_sz44_nsp16OMT_21040_21171	0.0	1.0	0.0	21040	nsp16OMT
276	WHCoV_35earlyB_sz44_nsp16OMT_21106_21237	0.0	1.0	0.0	21106	nsp16OMT
277	WHCoV_35earlyB_sz44_nsp16OMT_21172_21303	0.0	1.0	0.0	21172	nsp16OMT
278	WHCoV_35earlyB_sz44_nsp16OMT_21304_21435	6.38386216233615e-05	0.998668348752453	0.0013316512475469722	21304	nsp16OMT
279	WHCoV_35earlyB_sz44_nsp16OMT_21370_21501	0.00012031723644676524	0.9981718464351006	0.001828153564899404	21370	nsp16OMT
280	WHCoV_35earlyB_sz44_nsp16OMT_21421_21552	0.0	1.0	0.0	21421	nsp16OMT
281	WHCoV_35earlyB_sz44_Spike_21569_21700	0.0001727014337613137	0.9918826333035449	0.00811736669645513	21569	Spike
282	WHCoV_35earlyB_sz44_Spike_21767_21898	3.1023086316138825e-05	0.9675092830619823	0.03249071693801775	21767	Spike
283	WHCoV_35earlyB_sz44_Spike_21833_21964	0.0	1.0	0.0	21833	Spike
284	WHCoV_35earlyB_sz44_Spike_21899_22030	1.875599030418732e-05	0.9992781968892616	0.0007218031107384393	21899	Spike
285	WHCoV_35earlyB_sz44_Spike_21965_22096	1.5238606544781054e-05	0.9993258949325896	0.000674105067410391	21965	Spike
286	WHCoV_35earlyB_sz44_Spike_22031_22162	0.0	1.0	0.0	22031	Spike
287	WHCoV_35earlyB_sz44_Spike_22097_22228	0.000116751467927881	0.9647417571945878	0.03525824280541223	22097	Spike
288	WHCoV_35earlyB_sz44_Spike_22163_22294	0.00032911040693066313	0.9070974057758191	0.0929025942241809	22163	Spike
289	WHCoV_35earlyB_sz44_Spike_22229_22360	0.0006406873665645591	0.8588937621832364	0.14110623781676357	22229	Spike
290	WHCoV_35earlyB_sz44_Spike_22295_22426	4.3950428397154154e-05	0.9988706266820455	0.0011293733179544851	22295	Spike
291	WHCoV_35earlyB_sz44_Spike_22361_22492	1.7391082812242015e-05	0.9993049563800211	0.0006950436199788523	22361	Spike
292	WHCoV_35earlyB_sz44_Spike_22427_22558	5.2075762141746617e-05	0.998324365146795	0.001675634853204988	22427	Spike
293	WHCoV_35earlyB_sz44_Spike_22691_22822	8.517734368986261e-05	0.9722929035906139	0.027707096409386067	22691	Spike
294	WHCoV_35earlyB_sz44_Spike_22757_22888	2.279050221197991e-05	0.972152017223626	0.027847982776374014	22757	Spike
295	WHCoV_35earlyB_sz44_Spike_22823_22954	0.0	1.0	0.0	22823	Spike
296	WHCoV_35earlyB_sz44_Spike_22889_23020	3.7757786974435154e-05	0.975018960940463	0.02498103905953697	22889	Spike
297	WHCoV_35earlyB_sz44_Spike_22955_23086	0.00012633300327062112	0.9371256038647342	0.0628743961352658	22955	Spike
298	WHCoV_35earlyB_sz44_Spike_23021_23152	0.0001443538499753911	0.9529731275014287	0.04702687249857129	23021	Spike
299	WHCoV_35earlyB_sz44_Spike_23087_23218	7.763128640275012e-05	0.9980122785829307	0.001987721417069266	23087	Spike
300	WHCoV_35earlyB_sz44_Spike_23153_23284	0.0	1.0	0.0	23153	Spike
301	WHCoV_35earlyB_sz44_Spike_23219_23350	0.0	1.0	0.0	23219	Spike
302	WHCoV_35earlyB_sz44_Spike_23285_23416	3.737533609198914e-05	0.9643377001455611	0.03566229985443892	23285	Spike
303	WHCoV_35earlyB_sz44_Spike_23351_23482	3.698668705715038e-05	0.9645236026643494	0.035476397335650556	23351	Spike
304	WHCoV_35earlyB_sz44_Spike_23417_23548	0.0	1.0	0.0	23417	Spike
305	WHCoV_35earlyB_sz44_Spike_23483_23614	0.0	1.0	0.0	23483	Spike
306	WHCoV_35earlyB_sz44_Spike_23549_23680	5.712347310716491e-05	0.9771914132379256	0.022808586762074423	23549	Spike
307	WHCoV_35earlyB_sz44_Spike_23615_23746	8.363058530552301e-05	0.9700755224498242	0.0299244775501758	23615	Spike
308	WHCoV_35earlyB_sz44_Spike_23681_23812	0.0	1.0	0.0	23681	Spike
309	WHCoV_35earlyB_sz44_Spike_23747_23878	0.0	1.0	0.0	23747	Spike
310	WHCoV_35earlyB_sz44_Spike_23813_23944	0.0	1.0	0.0	23813	Spike
311	WHCoV_35earlyB_sz44_Spike_23879_24010	0.0	1.0	0.0	23879	Spike
312	WHCoV_35earlyB_sz44_Spike_23945_24076	0.0	1.0	0.0	23945	Spike
313	WHCoV_35earlyB_sz44_Spike_24011_24142	0.0	1.0	0.0	24011	Spike
314	WHCoV_35earlyB_sz44_Spike_24077_24208	8.748017808514812e-06	0.9995070491964901	0.0004929508035098618	24077	Spike
315	WHCoV_35earlyB_sz44_Spike_24143_24274	7.533593549234983e-06	0.9995425434583716	0.0004574565416284315	24143	Spike
316	WHCoV_35earlyB_sz44_Spike_24209_24340	0.0	1.0	0.0	24209	Spike
317	WHCoV_35earlyB_sz44_Spike_24275_24406	0.0	1.0	0.0	24275	Spike
318	WHCoV_35earlyB_sz44_Spike_24341_24472	0.0	1.0	0.0	24341	Spike
319	WHCoV_35earlyB_sz44_Spike_24407_24538	0.0	1.0	0.0	24407	Spike
320	WHCoV_35earlyB_sz44_Spike_24473_24604	0.0	1.0	0.0	24473	Spike
321	WHCoV_35earlyB_sz44_Spike_24539_24670	0.0	1.0	0.0	24539	Spike
322	WHCoV_35earlyB_sz44_Spike_24605_24736	0.0	1.0	0.0	24605	Spike
323	WHCoV_35earlyB_sz44_Spike_24671_24802	1.8724586391227844e-05	0.9992788014144798	0.0007211985855202219	24671	Spike
324	WHCoV_35earlyB_sz44_Spike_24737_24868	2.157853588385693e-05	0.9992257882882883	0.0007742117117116587	24737	Spike
325	WHCoV_35earlyB_sz44_Spike_24803_24934	1.9654690127303356e-05	0.9992611064930266	0.0007388935069734259	24803	Spike
326	WHCoV_35earlyB_sz44_Spike_24869_25000	2.799473698944617e-05	0.9991181657848325	0.0008818342151675207	24869	Spike
327	WHCoV_35earlyB_sz44_Spike_24935_25066	0.0	1.0	0.0	24935	Spike
328	WHCoV_35earlyB_sz44_Spike_25001_25132	0.0	1.0	0.0	25001	Spike
329	WHCoV_35earlyB_sz44_Spike_25067_25198	0.0	1.0	0.0	25067	Spike
330	WHCoV_35earlyB_sz44_Spike_25133_25264	0.0	1.0	0.0	25133	Spike
331	WHCoV_35earlyB_sz44_Spike_25199_25258	2.994975371896737e-05	0.9990878938640133	0.00091210613598669	25199	Spike
332	WHCoV_35earlyB_sz44_Spike_25328_25381	2.1270168469850773e-05	0.9992313401187446	0.0007686598812554069	25328	Spike
333	WHCoV_35earlyB_sz44_ORF3a_25414_25545	0.0	1.0	0.0	25414	ORF3a
334	WHCoV_35earlyB_sz44_ORF3a_25480_25611	1.5518824609733574e-05	0.977020202020202	0.02297979797979799	25480	ORF3a
335	WHCoV_35earlyB_sz44_ORF3a_25546_25677	4.452536285180903e-05	0.9610757254069363	0.03892427459306369	25546	ORF3a
336	WHCoV_35earlyB_sz44_ORF3a_25612_25743	3.455810906912835e-05	0.999020230907743	0.0009797690922570546	25612	ORF3a
337	WHCoV_35earlyB_sz44_ORF3a_25678_25809	0.0002109992827888184	0.995067049808429	0.004932950191571028	25678	ORF3a
338	WHCoV_35earlyB_sz44_ORF3a_25744_25875	0.00012355614064888694	0.9966954022988506	0.0033045977011494365	25744	ORF3a
339	WHCoV_35earlyB_sz44_ORF3a_25810_25941	0.00020313088831607357	0.9806505223171883	0.0193494776828117	25810	ORF3a
340	WHCoV_35earlyB_sz44_ORF3a_26008_26139	0.0	1.0	0.0	26008	ORF3a
341	WHCoV_35earlyB_sz44_ORF3a_26086_26217	0.0	1.0	0.0	26086	ORF3a
342	WHCoV_35earlyB_sz44_ORF4E_26338_26469	8.80109112902443e-05	0.9452750903938233	0.05472490960617671	26338	ORF4E
343	WHCoV_35earlyB_sz44_ORF4E_26362_26418	0.0	1.0	0.0	26362	ORF4E
344	WHCoV_35earlyB_sz44_ORF5M_26526_26657	0.0	1.0	0.0	26526	ORF5M
345	WHCoV_35earlyB_sz44_ORF5M_26592_26723	0.0	1.0	0.0	26592	ORF5M
346	WHCoV_35earlyB_sz44_ORF5M_26658_26789	0.0	1.0	0.0	26658	ORF5M
347	WHCoV_35earlyB_sz44_ORF5M_26724_26855	0.0	1.0	0.0	26724	ORF5M
348	WHCoV_35earlyB_sz44_ORF5M_26790_26921	0.0	1.0	0.0	26790	ORF5M
349	WHCoV_35earlyB_sz44_ORF5M_26856_26987	0.0	1.0	0.0	26856	ORF5M
350	WHCoV_35earlyB_sz44_ORF5M_26922_27053	3.249998357078031e-05	0.9986366734832992	0.0013633265167007913	26922	ORF5M
351	WHCoV_35earlyB_sz44_ORF5M_26988_27119	3.3099434444638965e-05	0.9986241578897429	0.0013758421102570972	26988	ORF5M
352	WHCoV_35earlyB_sz44_ORF5M_27054_27185	0.0	1.0	0.0	27054	ORF5M
353	WHCoV_35earlyB_sz44_ORF6_27253_27384	0.027777777777777762	0.027777777777777776	0.9722222222222222	27253	ORF6
354	WHCoV_35earlyB_sz44_ORF7a_27520_27651	0.027777777777777752	0.9722222222222222	0.02777777777777779	27520	ORF7a
355	WHCoV_35earlyB_sz44_ORF7a_27586_27717	0.027755102611508025	0.971432552954292	0.028567447045708017	27586	ORF7a
356	WHCoV_35earlyB_sz44_ORF7a_27625_27756	0.027755569598203886	0.9713146078150378	0.028685392184962244	27625	ORF7a
357	WHCoV_35earlyB_sz44_ORF8_27954_28085	0.0	1.0	0.0	27954	ORF8
358	WHCoV_35earlyB_sz44_ORF8_27954_28085.1	0.0	1.0	0.0	27954	ORF8
359	WHCoV_35earlyB_sz44_ORF8_28020_28151	0.0	1.0	0.0	28020	ORF8
360	WHCoV_35earlyB_sz44_ORF8_28020_28151.1	0.0	1.0	0.0	28020	ORF8
361	WHCoV_35earlyB_sz44_ORF8_28086_28217	0.0	1.0	0.0	28086	ORF8
362	WHCoV_35earlyB_sz44_ORF8_28086_28217.1	0.0	1.0	0.0	28086	ORF8
363	WHCoV_35earlyB_sz44_ORF8_28125_28256	3.140578091249723e-05	0.9975288303130149	0.0024711696869851307	28125	ORF8
364	WHCoV_35earlyB_sz44_ORF8_28125_28256.1	3.140578091249723e-05	0.9975288303130149	0.0024711696869851307	28125	ORF8
365	WHCoV_35earlyB_sz44_ORF9N_28298_28429	0.00010621391311811761	0.9965976030875482	0.0034023969124518105	28298	ORF9N
366	WHCoV_35earlyB_sz44_ORF9N_28326_28457	1.3061884193025748e-05	0.9993976461866372	0.0006023538133628215	28326	ORF9N
367	WHCoV_35earlyB_sz44_ORF9N_28364_28495	1.783350073046018e-05	0.9992961711711712	0.0007038288288288008	28364	ORF9N
368	WHCoV_35earlyB_sz44_ORF9N_28392_28523	0.0	1.0	0.0	28392	ORF9N
369	WHCoV_35earlyB_sz44_ORF9N_28430_28561	0.0	1.0	0.0	28430	ORF9N
370	WHCoV_35earlyB_sz44_ORF9N_28443_28574	0.0	1.0	0.0	28443	ORF9N
371	WHCoV_35earlyB_sz44_ORF9N_28496_28627	0.0	1.0	0.0	28496	ORF9N
372	WHCoV_35earlyB_sz44_ORF9N_28562_28693	0.0	1.0	0.0	28562	ORF9N
373	WHCoV_35earlyB_sz44_ORF9N_28628_28759	0.0	1.0	0.0	28628	ORF9N
374	WHCoV_35earlyB_sz44_ORF9N_28694_28825	0.0	1.0	0.0	28694	ORF9N
375	WHCoV_35earlyB_sz44_ORF9N_28758_28889	5.486968449931486e-07	0.9956790123456786	0.004320987654321429	28758	ORF9N
376	WHCoV_35earlyB_sz44_ORF9N_28821_28883	1.5852054361846563e-06	0.9926555450634766	0.007344454936523359	28821	ORF9N
377	WHCoV_35earlyB_sz44_ORF9N_28964_29089	0.0	1.0	0.0	28964	ORF9N
378	WHCoV_35earlyB_sz44_ORF9N_29024_29155	0.0	1.0	0.0	29024	ORF9N
379	WHCoV_35earlyB_sz44_ORF9N_29090_29221	0.0	1.0	0.0	29090	ORF9N
380	WHCoV_35earlyB_sz44_ORF9N_29156_29287	0.0	1.0	0.0	29156	ORF9N
381	WHCoV_35earlyB_sz44_ORF9N_29222_29353	0.0	1.0	0.0	29222	ORF9N
382	WHCoV_35earlyB_sz44_ORF9N_29399_29530	0.0	1.0	0.0	29399	ORF9N
383	WHCoV_35earlyB_sz44_ORF9N_29411_29485	0.0	1.0	0.0	29411	ORF9N
