# Supplementary material for: Emergence and spread of a SARS-CoV-2 lineage A variant (A.23.1) with altered spike protein in Uganda
Source: Nat Microbiol. 2021 Jun 23;6(8):1094–101. doi: 10.1038/s41564-021-00933-9 (PMC8318884; doi:10.1038/s41564-021-00933-9)
Supplement: Source Data Fig. 4 — Source data for Fig. 4. [file 41564_2021_933_MOESM6_ESM.zip › Figure_4_source_data/Uganda_A23_A231_WHCoV_35earlyB_sz44hmm_position_variance_mean.csv]

	Domain	Variance	Mean	One_minus_Mean	Position	Gene
0	WHCoV_35earlyB_sz44_nsp1_320_451	1.2709856888387823e-05	0.9997224582271311	0.00027754177286887227	320	nsp1
1	WHCoV_35earlyB_sz44_nsp1_386_517	9.247750946969697e-06	0.9997632575757576	0.00023674242424243097	386	nsp1
2	WHCoV_35earlyB_sz44_nsp1_452_583	4.234155876920145e-06	0.9998398077693232	0.00016019223067675892	452	nsp1
3	WHCoV_35earlyB_sz44_nsp1_518_649	3.7461393952343074e-06	0.9998493219487695	0.0001506780512304795	518	nsp1
4	WHCoV_35earlyB_sz44_nsp1_584_715	0.0	1.0	0.0	584	nsp1
5	WHCoV_35earlyB_sz44_nsp1_650_781	0.0	1.0	0.0	650	nsp1
6	WHCoV_35earlyB_sz44_nsp2_848_979	3.2342619375566314e-05	0.9993719579211808	0.0006280420788191687	848	nsp2
7	WHCoV_35earlyB_sz44_nsp2_914_1045	1.2095303837253048e-05	0.999729251275643	0.00027074872435695063	914	nsp2
8	WHCoV_35earlyB_sz44_nsp2_980_1111	1.8047172737814634e-06	0.9998954166339844	0.00010458336601559814	980	nsp2
9	WHCoV_35earlyB_sz44_nsp2_1046_1177	1.322096791529554e-06	0.9999104862701735	8.951372982646255e-05	1046	nsp2
10	WHCoV_35earlyB_sz44_nsp2_1112_1243	0.00014075926190841974	0.9964890979916021	0.003510902008397876	1112	nsp2
11	WHCoV_35earlyB_sz44_nsp2_1178_1309	0.0001360836726069827	0.9965293069099299	0.003470693090070087	1178	nsp2
12	WHCoV_35earlyB_sz44_nsp2_1244_1375	0.0	1.0	0.0	1244	nsp2
13	WHCoV_35earlyB_sz44_nsp2_1310_1441	0.0	1.0	0.0	1310	nsp2
14	WHCoV_35earlyB_sz44_nsp2_1376_1507	0.0	1.0	0.0	1376	nsp2
15	WHCoV_35earlyB_sz44_nsp2_1442_1573	0.0	1.0	0.0	1442	nsp2
16	WHCoV_35earlyB_sz44_nsp2_1508_1639	0.0	1.0	0.0	1508	nsp2
17	WHCoV_35earlyB_sz44_nsp2_1574_1705	0.0	1.0	0.0	1574	nsp2
18	WHCoV_35earlyB_sz44_nsp2_1640_1771	0.0	1.0	0.0	1640	nsp2
19	WHCoV_35earlyB_sz44_nsp2_1706_1837	0.0	1.0	0.0	1706	nsp2
20	WHCoV_35earlyB_sz44_nsp2_1772_1903	1.9257075506896764e-06	0.9998919678064062	0.0001080321935937878	1772	nsp2
21	WHCoV_35earlyB_sz44_nsp2_1838_1969	9.234004756454625e-06	0.9997634335924298	0.00023656640757019343	1838	nsp2
22	WHCoV_35earlyB_sz44_nsp2_1904_2035	1.1127646794247267e-06	0.9999178779666584	8.212203334156953e-05	1904	nsp2
23	WHCoV_35earlyB_sz44_nsp2_1970_2101	5.721128331543589e-06	0.9997379197379198	0.00026208026208018875	1970	nsp2
24	WHCoV_35earlyB_sz44_nsp2_2036_2167	2.0532742215765437e-05	0.9995213895835013	0.0004786104164986593	2036	nsp2
25	WHCoV_35earlyB_sz44_nsp2_2102_2233	2.6559769328333048e-05	0.9993319865319866	0.0006680134680133731	2102	nsp2
26	WHCoV_35earlyB_sz44_nsp2_2168_2299	9.800894282266586e-06	0.9996558996558996	0.00034410034410037316	2168	nsp2
27	WHCoV_35earlyB_sz44_nsp2_2234_2365	1.2521913348359513e-05	0.999724517906336	0.00027548209366401455	2234	nsp2
28	WHCoV_35earlyB_sz44_nsp2_2300_2431	1.2225277183719712e-05	0.9997278004610728	0.00027219953892720916	2300	nsp2
29	WHCoV_35earlyB_sz44_nsp2_2366_2497	6.6498700373007705e-06	0.9997992458153604	0.0002007541846396066	2366	nsp2
30	WHCoV_35earlyB_sz44_nsp2_2432_2563	1.960810218693473e-05	0.9993992402155667	0.0006007597844333024	2432	nsp2
31	WHCoV_35earlyB_sz44_nsp2_2540_2629	1.2232204737901416e-05	0.9995365418894829	0.00046345811051706765	2540	nsp2
32	WHCoV_35earlyB_sz44_nsp2_2564_2695	2.9717220675302384e-06	0.9998657970314303	0.0001342029685696966	2564	nsp2
33	WHCoV_35earlyB_sz44_nsp3_2762_2893	2.3342651826044897e-06	0.9998810585786501	0.00011894142134993846	2762	nsp3
34	WHCoV_35earlyB_sz44_nsp3_2828_2959	3.6249785186458264e-06	0.9998517786561265	0.00014822134387348918	2828	nsp3
35	WHCoV_35earlyB_sz44_nsp3_2894_3025	7.590575199762131e-06	0.999696170144719	0.0003038298552809904	2894	nsp3
36	WHCoV_35earlyB_sz44_nsp3_2960_3046	3.3669488458393143e-06	0.9998028128171668	0.0001971871828332361	2960	nsp3
37	WHCoV_35earlyB_sz44_nsp3_3026_3157	2.7798306033956833e-05	0.9992971423286785	0.0007028576713214996	3026	nsp3
38	WHCoV_35earlyB_sz44_nsp3_3092_3172	2.9207403455385132e-05	0.9992794677358435	0.0007205322641564704	3092	nsp3
39	WHCoV_35earlyB_sz44_nsp3_3224_3355	2.10028452386967e-05	0.9994643844787938	0.0005356155212061786	3224	nsp3
40	WHCoV_35earlyB_sz44_nsp3_3224_3289	2.0662388120721004e-05	0.9994622194023989	0.000537780597601123	3224	nsp3
41	WHCoV_35earlyB_sz44_nsp3_3290_3421	0.0	1.0	0.0	3290	nsp3
42	WHCoV_35earlyB_sz44_nsp3_3356_3487	0.0	1.0	0.0	3356	nsp3
43	WHCoV_35earlyB_sz44_nsp3_3422_3553	0.0	1.0	0.0	3422	nsp3
44	WHCoV_35earlyB_sz44_nsp3_3488_3619	1.105474036357078e-05	0.9996331738437002	0.0003668261562997932	3488	nsp3
45	WHCoV_35earlyB_sz44_nsp3_3554_3685	1.0146693100743647e-05	0.9996482683982684	0.00035173160173163076	3554	nsp3
46	WHCoV_35earlyB_sz44_nsp3_3620_3751	6.602498006168534e-06	0.9997999621550022	0.0002000378449977802	3620	nsp3
47	WHCoV_35earlyB_sz44_nsp3_3686_3817	8.885736991267815e-06	0.9997679376129955	0.00023206238700446136	3686	nsp3
48	WHCoV_35earlyB_sz44_nsp3_3752_3883	0.0	1.0	0.0	3752	nsp3
49	WHCoV_35earlyB_sz44_nsp3_3818_3949	0.0	1.0	0.0	3818	nsp3
50	WHCoV_35earlyB_sz44_nsp3_3884_4015	5.436992624558277e-06	0.9998184746010834	0.00018152539891658215	3884	nsp3
51	WHCoV_35earlyB_sz44_nsp3_3950_4081	6.1245968484124764e-06	0.9998073376819971	0.00019266231800285638	3950	nsp3
52	WHCoV_35earlyB_sz44_nsp3_4016_4147	0.0	1.0	0.0	4016	nsp3
53	WHCoV_35earlyB_sz44_nsp3_4082_4213	0.0	1.0	0.0	4082	nsp3
54	WHCoV_35earlyB_sz44_nsp3_4148_4279	0.0	1.0	0.0	4148	nsp3
55	WHCoV_35earlyB_sz44_nsp3_4214_4345	0.0	1.0	0.0	4214	nsp3
56	WHCoV_35earlyB_sz44_nsp3_4280_4411	0.0	1.0	0.0	4280	nsp3
57	WHCoV_35earlyB_sz44_nsp3_4346_4477	7.497967741715125e-06	0.9996980292434838	0.0003019707565161678	4346	nsp3
58	WHCoV_35earlyB_sz44_nsp3_4412_4543	7.017029088640001e-06	0.999712414123662	0.0002875858763380368	4412	nsp3
59	WHCoV_35earlyB_sz44_nsp3_4478_4609	0.0	1.0	0.0	4478	nsp3
60	WHCoV_35earlyB_sz44_nsp3_4544_4675	0.0	1.0	0.0	4544	nsp3
61	WHCoV_35earlyB_sz44_nsp3_4610_4741	0.0	1.0	0.0	4610	nsp3
62	WHCoV_35earlyB_sz44_nsp3_4676_4807	0.0	1.0	0.0	4676	nsp3
63	WHCoV_35earlyB_sz44_nsp3_4742_4873	0.0	1.0	0.0	4742	nsp3
64	WHCoV_35earlyB_sz44_nsp3_4808_4939	1.6805520534355815e-06	0.9998990784266858	0.00010092157331420548	4808	nsp3
65	WHCoV_35earlyB_sz44_nsp3_4874_5005	5.204400808796419e-06	0.9998223998223998	0.00017760017760015678	4874	nsp3
66	WHCoV_35earlyB_sz44_nsp3_4940_5071	0.0	1.0	0.0	4940	nsp3
67	WHCoV_35earlyB_sz44_nsp3_5006_5137	0.0	1.0	0.0	5006	nsp3
68	WHCoV_35earlyB_sz44_nsp3_5072_5203	0.0	1.0	0.0	5072	nsp3
69	WHCoV_35earlyB_sz44_nsp3_5138_5269	1.2409480366385525e-05	0.9996109746109748	0.00038902538902518824	5138	nsp3
70	WHCoV_35earlyB_sz44_nsp3_5204_5335	1.395661895750948e-05	0.9994958247991178	0.0005041752008821954	5204	nsp3
71	WHCoV_35earlyB_sz44_nsp3_5270_5401	1.4449048891356534e-06	0.9999064211598273	9.357884017269225e-05	5270	nsp3
72	WHCoV_35earlyB_sz44_nsp3_5336_5467	0.0	1.0	0.0	5336	nsp3
73	WHCoV_35earlyB_sz44_nsp3_5402_5533	0.0	1.0	0.0	5402	nsp3
74	WHCoV_35earlyB_sz44_nsp3_5468_5599	0.0	1.0	0.0	5468	nsp3
75	WHCoV_35earlyB_sz44_nsp3_5534_5665	2.0395647818498234e-05	0.9996484178804621	0.00035158211953789653	5534	nsp3
76	WHCoV_35earlyB_sz44_nsp3_5600_5731	1.0413132913065787e-05	0.9997487831684723	0.0002512168315277341	5600	nsp3
77	WHCoV_35earlyB_sz44_nsp3_5666_5797	0.0	1.0	0.0	5666	nsp3
78	WHCoV_35earlyB_sz44_nsp3_5732_5863	3.930071001251482e-05	0.9991494824681055	0.000850517531894468	5732	nsp3
79	WHCoV_35earlyB_sz44_nsp3_5798_5929	3.8391890011955376e-05	0.9989359659947895	0.0010640340052104902	5798	nsp3
80	WHCoV_35earlyB_sz44_nsp3_5864_5995	1.4482245082066518e-05	0.9995797389957974	0.0004202610042025601	5864	nsp3
81	WHCoV_35earlyB_sz44_nsp3_5930_6061	0.0	1.0	0.0	5930	nsp3
82	WHCoV_35earlyB_sz44_nsp3_5996_6127	0.0	1.0	0.0	5996	nsp3
83	WHCoV_35earlyB_sz44_nsp3_6062_6193	0.0	1.0	0.0	6062	nsp3
84	WHCoV_35earlyB_sz44_nsp3_6128_6259	4.696338509073173e-09	0.9991250533504034	0.0008749466495966418	6128	nsp3
85	WHCoV_35earlyB_sz44_nsp3_6194_6325	0.0	1.0	0.0	6194	nsp3
86	WHCoV_35earlyB_sz44_nsp3_6260_6391	7.215212111237971e-06	0.9997033627413374	0.00029663725866257984	6260	nsp3
87	WHCoV_35earlyB_sz44_nsp3_6326_6457	2.3683010847098752e-05	0.9994999320559859	0.0005000679440141376	6326	nsp3
88	WHCoV_35earlyB_sz44_nsp3_6392_6523	6.977346477986471e-06	0.9997943620940793	0.00020563790592065256	6392	nsp3
89	WHCoV_35earlyB_sz44_nsp3_6458_6589	0.0	1.0	0.0	6458	nsp3
90	WHCoV_35earlyB_sz44_nsp3_6524_6655	1.994641242547385e-05	0.9992992253154854	0.0007007746845145713	6524	nsp3
91	WHCoV_35earlyB_sz44_nsp3_6590_6721	2.4317812595437374e-05	0.9991326502954411	0.0008673497045589285	6590	nsp3
92	WHCoV_35earlyB_sz44_nsp3_6656_6787	5.971760883381834e-06	0.9998097567604294	0.00019024323957061995	6656	nsp3
93	WHCoV_35earlyB_sz44_nsp3_6722_6853	1.2016030135202246e-05	0.9997301399898801	0.00026986001011986005	6722	nsp3
94	WHCoV_35earlyB_sz44_nsp3_7052_7183	7.629644582464938e-06	0.9997849644908468	0.00021503550915324965	7052	nsp3
95	WHCoV_35earlyB_sz44_nsp3_7118_7249	0.0	1.0	0.0	7118	nsp3
96	WHCoV_35earlyB_sz44_nsp3_7184_7315	0.0	1.0	0.0	7184	nsp3
97	WHCoV_35earlyB_sz44_nsp3_7250_7381	0.0	1.0	0.0	7250	nsp3
98	WHCoV_35earlyB_sz44_nsp3_7316_7447	0.0	1.0	0.0	7316	nsp3
99	WHCoV_35earlyB_sz44_nsp3_7382_7513	7.031278441053236e-06	0.9997935688765383	0.00020643112346174775	7382	nsp3
100	WHCoV_35earlyB_sz44_nsp3_7448_7579	4.769961650451391e-06	0.9998299739476211	0.00017002605237892432	7448	nsp3
101	WHCoV_35earlyB_sz44_nsp3_7514_7645	0.0	1.0	0.0	7514	nsp3
102	WHCoV_35earlyB_sz44_nsp3_7580_7711	0.0	1.0	0.0	7580	nsp3
103	WHCoV_35earlyB_sz44_nsp3_7646_7777	5.753014673615785e-06	0.9998132735808791	0.00018672641912087506	7646	nsp3
104	WHCoV_35earlyB_sz44_nsp3_7712_7843	5.279209923307183e-06	0.999821127946128	0.00017887205387201455	7712	nsp3
105	WHCoV_35earlyB_sz44_nsp3_7778_7909	7.0190128028453885e-06	0.9997937490084086	0.000206250991591439	7778	nsp3
106	WHCoV_35earlyB_sz44_nsp3_7910_8041	6.107448147115834e-05	0.9982406482406484	0.0017593517593516017	7910	nsp3
107	WHCoV_35earlyB_sz44_nsp3_7976_8107	2.9908916440107272e-05	0.9988450750701205	0.0011549249298794528	7976	nsp3
108	WHCoV_35earlyB_sz44_nsp3_8042_8173	1.8441476018248333e-05	0.9995285564170288	0.00047144358297124267	8042	nsp3
109	WHCoV_35earlyB_sz44_nsp3_8108_8239	9.501525023029232e-06	0.999760031251744	0.00023996874825604753	8108	nsp3
110	WHCoV_35earlyB_sz44_nsp3_8174_8305	8.085654843891568e-06	0.9996859789605904	0.00031402103940958437	8174	nsp3
111	WHCoV_35earlyB_sz44_nsp3_8240_8371	7.118769257454706e-06	0.9997053519266429	0.00029464807335710663	8240	nsp3
112	WHCoV_35earlyB_sz44_nsp3_8372_8503	6.373063050286175e-06	0.999803468515125	0.0001965314848749733	8372	nsp3
113	WHCoV_35earlyB_sz44_nsp4_8570_8701	2.9897052308545508e-05	0.9992637160361549	0.0007362839638450636	8570	nsp4
114	WHCoV_35earlyB_sz44_nsp4_8636_8767	1.9718383266547243e-05	0.9994018790525342	0.0005981209474658078	8636	nsp4
115	WHCoV_35earlyB_sz44_nsp4_8702_8833	2.1487109252808724e-05	0.9994076894600457	0.0005923105399543438	8702	nsp4
116	WHCoV_35earlyB_sz44_nsp4_8768_8899	1.953837595378547e-05	0.9995236204843192	0.0004763795156808026	8768	nsp4
117	WHCoV_35earlyB_sz44_nsp4_8834_8965	3.863034845236598e-06	0.9989516789516811	0.0010483210483188676	8834	nsp4
118	WHCoV_35earlyB_sz44_nsp4_8900_9031	1.3221522341505408e-05	0.9996076248044753	0.0003923751955247079	8900	nsp4
119	WHCoV_35earlyB_sz44_nsp4_9032_9163	0.0	1.0	0.0	9032	nsp4
120	WHCoV_35earlyB_sz44_nsp4_9098_9229	5.488993481472981e-06	0.9998176085880299	0.00018239141197007314	9098	nsp4
121	WHCoV_35earlyB_sz44_nsp4_9164_9295	7.019865854750936e-07	0.9999347737464329	6.522625356708556e-05	9164	nsp4
122	WHCoV_35earlyB_sz44_nsp4_9230_9361	3.605357561336157e-06	0.9998521803399851	0.00014781966001486957	9230	nsp4
123	WHCoV_35earlyB_sz44_nsp4_9296_9427	5.484419677765408e-06	0.9998176845943483	0.00018231540565172288	9296	nsp4
124	WHCoV_35earlyB_sz44_nsp4_9362_9493	0.0	1.0	0.0	9362	nsp4
125	WHCoV_35earlyB_sz44_nsp4_9428_9559	0.0	1.0	0.0	9428	nsp4
126	WHCoV_35earlyB_sz44_nsp4_9560_9691	1.4039496809874892e-05	0.9994916546640685	0.0005083453359314705	9560	nsp4
127	WHCoV_35earlyB_sz44_nsp4_9626_9757	0.0	1.0	0.0	9626	nsp4
128	WHCoV_35earlyB_sz44_nsp4_9692_9823	0.0	1.0	0.0	9692	nsp4
129	WHCoV_35earlyB_sz44_nsp4_9758_9889	7.348678107606706e-06	0.999788961038961	0.00021103896103902287	9758	nsp4
130	WHCoV_35earlyB_sz44_nsp4_9824_9955	8.45043545631793e-06	0.9997736932163162	0.0002263067836838495	9824	nsp4
131	WHCoV_35earlyB_sz44_nsp4_9890_10021	0.0	1.0	0.0	9890	nsp4
132	WHCoV_35earlyB_sz44_nsp53Cpro_10088_10219	4.032729904755674e-06	0.9998436645040256	0.00015633549597438012	10088	nsp53Cpro
133	WHCoV_35earlyB_sz44_nsp53Cpro_10154_10285	0.0	1.0	0.0	10154	nsp53Cpro
134	WHCoV_35earlyB_sz44_nsp53Cpro_10220_10351	6.6073452878699595e-06	0.9996512641673932	0.00034873583260675023	10220	nsp53Cpro
135	WHCoV_35earlyB_sz44_nsp53Cpro_10286_10417	5.669073835308899e-06	0.9996769727734194	0.0003230272265806189	10286	nsp53Cpro
136	WHCoV_35earlyB_sz44_nsp53Cpro_10352_10483	0.0	1.0	0.0	10352	nsp53Cpro
137	WHCoV_35earlyB_sz44_nsp53Cpro_10418_10549	0.0	1.0	0.0	10418	nsp53Cpro
138	WHCoV_35earlyB_sz44_nsp53Cpro_10484_10615	0.0	1.0	0.0	10484	nsp53Cpro
139	WHCoV_35earlyB_sz44_nsp53Cpro_10550_10681	6.907898145344524e-07	0.9999352960207053	6.470397929470018e-05	10550	nsp53Cpro
140	WHCoV_35earlyB_sz44_nsp53Cpro_10616_10747	1.2113448746504536e-06	0.9999143175391997	8.568246080031816e-05	10616	nsp53Cpro
141	WHCoV_35earlyB_sz44_nsp53Cpro_10682_10813	0.0	1.0	0.0	10682	nsp53Cpro
142	WHCoV_35earlyB_sz44_nsp53Cpro_10748_10879	4.679845673664518e-09	0.9991265910422308	0.0008734089577692172	10748	nsp53Cpro
143	WHCoV_35earlyB_sz44_nsp53Cpro_10814_10945	0.0	1.0	0.0	10814	nsp53Cpro
144	WHCoV_35earlyB_sz44_nsp6TM_11063_11143	0.0	1.0	0.0	11063	nsp6TM
145	WHCoV_35earlyB_sz44_nsp6TM_11078_11209	0.0	1.0	0.0	11078	nsp6TM
146	WHCoV_35earlyB_sz44_nsp6TM_11144_11275	1.1810336134660539e-05	0.9561233961233956	0.043876603876604414	11144	nsp6TM
147	WHCoV_35earlyB_sz44_nsp6TM_11210_11341	1.0333830587884665e-05	0.9589576192807798	0.04104238071922017	11210	nsp6TM
148	WHCoV_35earlyB_sz44_nsp6TM_11276_11407	0.0	1.0	0.0	11276	nsp6TM
149	WHCoV_35earlyB_sz44_nsp6TM_11342_11473	0.0	1.0	0.0	11342	nsp6TM
150	WHCoV_35earlyB_sz44_nsp6TM_11408_11539	0.00024449006131473626	0.9793137991485079	0.020686200851492087	11408	nsp6TM
151	WHCoV_35earlyB_sz44_nsp6TM_11474_11605	0.0002369036620234023	0.9797570171763733	0.020242982823626687	11474	nsp6TM
152	WHCoV_35earlyB_sz44_nsp6TM_11540_11671	0.0	1.0	0.0	11540	nsp6TM
153	WHCoV_35earlyB_sz44_nsp6TM_11606_11737	0.0	1.0	0.0	11606	nsp6TM
154	WHCoV_35earlyB_sz44_nsp7_11921_12001	0.0	1.0	0.0	11921	nsp7
155	WHCoV_35earlyB_sz44_nsp7_11936_12067	0.0	1.0	0.0	11936	nsp7
156	WHCoV_35earlyB_sz44_nsp8Rep_12134_12265	0.0	1.0	0.0	12134	nsp8Rep
157	WHCoV_35earlyB_sz44_nsp8Rep_12200_12331	8.86283510794988e-06	0.9997682368619272	0.0002317631380728269	12200	nsp8Rep
158	WHCoV_35earlyB_sz44_nsp8Rep_12266_12397	1.3886182957107328e-05	0.9995974714403153	0.0004025285596847006	12266	nsp8Rep
159	WHCoV_35earlyB_sz44_nsp8Rep_12332_12463	6.7583391685100146e-06	0.9997976151405754	0.00020238485942458695	12332	nsp8Rep
160	WHCoV_35earlyB_sz44_nsp8Rep_12398_12529	0.0	1.0	0.0	12398	nsp8Rep
161	WHCoV_35earlyB_sz44_nsp8Rep_12464_12595	0.0	1.0	0.0	12464	nsp8Rep
162	WHCoV_35earlyB_sz44_nsp8Rep_12530_12661	0.0	1.0	0.0	12530	nsp8Rep
163	WHCoV_35earlyB_sz44_nsp9RNAbp_12728_12859	1.604650668831213e-05	0.9992940154230477	0.0007059845769522566	12728	nsp9RNAbp
164	WHCoV_35earlyB_sz44_nsp9RNAbp_12794_12925	1.3304066790575385e-05	0.9995051480565089	0.0004948519434910814	12794	nsp9RNAbp
165	WHCoV_35earlyB_sz44_nsp9RNAbp_12860_12991	3.6913763757025306e-05	0.9991757153047476	0.0008242846952524197	12860	nsp9RNAbp
166	WHCoV_35earlyB_sz44_nsp10CysHis_13058_13189	7.819886544705724e-06	0.999691923618304	0.0003080763816960541	13058	nsp10CysHis
167	WHCoV_35earlyB_sz44_nsp10CysHis_13124_13255	6.107883459597529e-06	0.9997283911167918	0.00027160888320820753	13124	nsp10CysHis
168	WHCoV_35earlyB_sz44_nsp10CysHis_13190_13321	2.6173681810151536e-06	0.9998740522431295	0.00012594775687047033	13190	nsp10CysHis
169	WHCoV_35earlyB_sz44_nsp10CysHis_13256_13387	0.0	1.0	0.0	13256	nsp10CysHis
170	WHCoV_35earlyB_sz44_RDRP_13516_13647	3.4478687914240916e-06	0.9998554449084485	0.0001445550915515348	13516	RDRP
171	WHCoV_35earlyB_sz44_RDRP_13582_13713	0.0	1.0	0.0	13582	RDRP
172	WHCoV_35earlyB_sz44_RDRP_13648_13779	1.0404048631406255e-05	0.9996437930946748	0.00035620690532522925	13648	RDRP
173	WHCoV_35earlyB_sz44_RDRP_13714_13845	8.515616496744282e-06	0.9996777379281666	0.0003222620718333902	13714	RDRP
174	WHCoV_35earlyB_sz44_RDRP_13780_13911	0.00010098665786909535	0.9975935828877005	0.002406417112299497	13780	RDRP
175	WHCoV_35earlyB_sz44_RDRP_13846_13977	9.428552187484707e-05	0.9976747941223962	0.0023252058776037643	13846	RDRP
176	WHCoV_35earlyB_sz44_RDRP_13912_14043	5.8421084658648495e-06	0.9994927930026137	0.000507206997386267	13912	RDRP
177	WHCoV_35earlyB_sz44_RDRP_13978_14109	1.1098797355716292e-05	0.9993009014691583	0.000699098530841713	13978	RDRP
178	WHCoV_35earlyB_sz44_RDRP_14044_14175	2.2441435910726326e-05	0.9994862966909857	0.0005137033090143461	14044	RDRP
179	WHCoV_35earlyB_sz44_RDRP_14110_14241	1.9104391188645027e-05	0.9995371504805467	0.0004628495194533011	14110	RDRP
180	WHCoV_35earlyB_sz44_RDRP_14176_14307	1.6320676908602334e-05	0.999455667789001	0.0005443322109990323	14176	RDRP
181	WHCoV_35earlyB_sz44_RDRP_14242_14373	1.6712006702014674e-05	0.9993592310772927	0.0006407689227072577	14242	RDRP
182	WHCoV_35earlyB_sz44_RDRP_14308_14439	5.0487435223441e-06	0.9998250758861965	0.00017492411380348738	14308	RDRP
183	WHCoV_35earlyB_sz44_RDRP_14374_14505	0.0	1.0	0.0	14374	RDRP
184	WHCoV_35earlyB_sz44_RDRP_14440_14571	0.0	1.0	0.0	14440	RDRP
185	WHCoV_35earlyB_sz44_RDRP_14506_14637	0.0	1.0	0.0	14506	RDRP
186	WHCoV_35earlyB_sz44_RDRP_14572_14703	7.650188769886984e-06	0.9997846751746232	0.00021532482537678366	14572	RDRP
187	WHCoV_35earlyB_sz44_RDRP_14638_14769	1.8628363142032085e-05	0.9995299252916982	0.0004700747083018486	14638	RDRP
188	WHCoV_35earlyB_sz44_RDRP_14704_14835	4.580470092214172e-06	0.9998333854003957	0.00016661459960432	14704	RDRP
189	WHCoV_35earlyB_sz44_RDRP_14770_14901	5.159631977522723e-06	0.9998231653404067	0.00017683465959328348	14770	RDRP
190	WHCoV_35earlyB_sz44_RDRP_14836_14967	6.982407844094801e-06	0.9997942875227471	0.0002057124772528729	14836	RDRP
191	WHCoV_35earlyB_sz44_RDRP_14902_15033	0.0	1.0	0.0	14902	RDRP
192	WHCoV_35earlyB_sz44_RDRP_14968_15099	0.0	1.0	0.0	14968	RDRP
193	WHCoV_35earlyB_sz44_RDRP_15034_15165	0.0	1.0	0.0	15034	RDRP
194	WHCoV_35earlyB_sz44_RDRP_15100_15231	0.0	1.0	0.0	15100	RDRP
195	WHCoV_35earlyB_sz44_RDRP_15166_15297	0.0	1.0	0.0	15166	RDRP
196	WHCoV_35earlyB_sz44_RDRP_15232_15363	0.0	1.0	0.0	15232	RDRP
197	WHCoV_35earlyB_sz44_RDRP_15298_15429	0.0	1.0	0.0	15298	RDRP
198	WHCoV_35earlyB_sz44_RDRP_15364_15495	0.0	1.0	0.0	15364	RDRP
199	WHCoV_35earlyB_sz44_RDRP_15430_15561	0.0	1.0	0.0	15430	RDRP
200	WHCoV_35earlyB_sz44_RDRP_15496_15627	0.0	1.0	0.0	15496	RDRP
201	WHCoV_35earlyB_sz44_RDRP_15562_15693	1.4884533327637807e-05	0.9996996513810672	0.00030034861893279974	15562	RDRP
202	WHCoV_35earlyB_sz44_RDRP_15628_15759	1.3363120811135819e-05	0.9997154150197628	0.00028458498023720136	15628	RDRP
203	WHCoV_35earlyB_sz44_RDRP_15694_15825	0.0	1.0	0.0	15694	RDRP
204	WHCoV_35earlyB_sz44_RDRP_15760_15891	0.0	1.0	0.0	15760	RDRP
205	WHCoV_35earlyB_sz44_RDRP_15826_15957	2.4121665156235744e-06	0.9998790901534044	0.00012090984659562931	15826	RDRP
206	WHCoV_35earlyB_sz44_RDRP_15892_16023	2.874168974279445e-06	0.9998680181607011	0.00013198183929885587	15892	RDRP
207	WHCoV_35earlyB_sz44_RDRP_15958_16089	0.0	1.0	0.0	15958	RDRP
208	WHCoV_35earlyB_sz44_RDRP_16024_16155	0.0	1.0	0.0	16024	RDRP
209	WHCoV_35earlyB_sz44_RDRP_16090_16221	2.12826265082853e-06	0.9998864281658149	0.00011357183418514438	16090	RDRP
210	WHCoV_35earlyB_sz44_nsp13hel_16288_16419	0.0	1.0	0.0	16288	nsp13hel
211	WHCoV_35earlyB_sz44_nsp13hel_16354_16485	8.872085696282321e-06	0.999768115942029	0.0002318840579710324	16354	nsp13hel
212	WHCoV_35earlyB_sz44_nsp13hel_16420_16551	6.360440946818564e-06	0.9998036632307732	0.00019633676922681254	16420	nsp13hel
213	WHCoV_35earlyB_sz44_nsp13hel_16486_16617	0.0	1.0	0.0	16486	nsp13hel
214	WHCoV_35earlyB_sz44_nsp13hel_16552_16683	0.0	1.0	0.0	16552	nsp13hel
215	WHCoV_35earlyB_sz44_nsp13hel_16618_16749	0.0	1.0	0.0	16618	nsp13hel
216	WHCoV_35earlyB_sz44_nsp13hel_16684_16815	0.0	1.0	0.0	16684	nsp13hel
217	WHCoV_35earlyB_sz44_nsp13hel_16750_16881	2.9928918817807758e-06	0.9998653198653199	0.00013468013468009854	16750	nsp13hel
218	WHCoV_35earlyB_sz44_nsp13hel_16816_16947	4.197095609837986e-06	0.9998405103668262	0.00015948963317380382	16816	nsp13hel
219	WHCoV_35earlyB_sz44_nsp13hel_16882_17013	0.0	1.0	0.0	16882	nsp13hel
220	WHCoV_35earlyB_sz44_nsp13hel_16948_17079	5.423509697014007e-06	0.9998186998186999	0.00018130018130013692	16948	nsp13hel
221	WHCoV_35earlyB_sz44_nsp13hel_17014_17145	4.888005427167191e-06	0.999827882960413	0.000172117039586972	17014	nsp13hel
222	WHCoV_35earlyB_sz44_nsp13hel_17080_17211	0.0	1.0	0.0	17080	nsp13hel
223	WHCoV_35earlyB_sz44_nsp13hel_17146_17277	0.0	1.0	0.0	17146	nsp13hel
224	WHCoV_35earlyB_sz44_nsp13hel_17212_17343	0.0	1.0	0.0	17212	nsp13hel
225	WHCoV_35earlyB_sz44_nsp13hel_17278_17409	0.0	1.0	0.0	17278	nsp13hel
226	WHCoV_35earlyB_sz44_nsp13hel_17344_17475	0.0	1.0	0.0	17344	nsp13hel
227	WHCoV_35earlyB_sz44_nsp13hel_17410_17541	0.0	1.0	0.0	17410	nsp13hel
228	WHCoV_35earlyB_sz44_nsp13hel_17476_17607	0.0	1.0	0.0	17476	nsp13hel
229	WHCoV_35earlyB_sz44_nsp13hel_17542_17673	0.0	1.0	0.0	17542	nsp13hel
230	WHCoV_35earlyB_sz44_nsp13hel_17608_17739	9.664042828727878e-06	0.9997579876934167	0.00024201230658327244	17608	nsp13hel
231	WHCoV_35earlyB_sz44_nsp13hel_17674_17805	1.502702808433834e-05	0.9995783926218708	0.00042160737812924065	17674	nsp13hel
232	WHCoV_35earlyB_sz44_nsp13hel_17740_17871	4.9218323534412525e-06	0.9998272884283247	0.00017271157167531026	17740	nsp13hel
233	WHCoV_35earlyB_sz44_nsp13hel_17806_17937	0.0	1.0	0.0	17806	nsp13hel
234	WHCoV_35earlyB_sz44_nsp13hel_17872_18003	0.0	1.0	0.0	17872	nsp13hel
235	WHCoV_35earlyB_sz44_nsp14ExoN_18070_18201	2.8428860770394757e-05	0.9991059826394304	0.0008940173605695989	18070	nsp14ExoN
236	WHCoV_35earlyB_sz44_nsp14ExoN_18136_18267	1.1769519382274304e-05	0.9997329224447868	0.0002670775552131577	18136	nsp14ExoN
237	WHCoV_35earlyB_sz44_nsp14ExoN_18202_18333	0.0	1.0	0.0	18202	nsp14ExoN
238	WHCoV_35earlyB_sz44_nsp14ExoN_18268_18399	0.0	1.0	0.0	18268	nsp14ExoN
239	WHCoV_35earlyB_sz44_nsp14ExoN_18334_18465	6.515029358351017e-06	0.9998012916045702	0.0001987083954297919	18334	nsp14ExoN
240	WHCoV_35earlyB_sz44_nsp14ExoN_18400_18531	4.503341350730854e-06	0.9997670988277308	0.00023290117226915097	18400	nsp14ExoN
241	WHCoV_35earlyB_sz44_nsp14ExoN_18466_18597	5.575649559895171e-06	0.9997397285740844	0.0002602714259155592	18466	nsp14ExoN
242	WHCoV_35earlyB_sz44_nsp14ExoN_18532_18663	6.17998415995136e-05	0.998660611192364	0.001339388807635955	18532	nsp14ExoN
243	WHCoV_35earlyB_sz44_nsp14ExoN_18598_18729	5.442774469464017e-05	0.99884066972026	0.001159330279740023	18598	nsp14ExoN
244	WHCoV_35earlyB_sz44_nsp14ExoN_18664_18795	0.0	1.0	0.0	18664	nsp14ExoN
245	WHCoV_35earlyB_sz44_nsp14ExoN_18730_18861	0.0	1.0	0.0	18730	nsp14ExoN
246	WHCoV_35earlyB_sz44_nsp14ExoN_18796_18927	0.0	1.0	0.0	18796	nsp14ExoN
247	WHCoV_35earlyB_sz44_nsp14ExoN_18862_18993	8.603920600299146e-07	0.9999277885235333	7.221147646674364e-05	18862	nsp14ExoN
248	WHCoV_35earlyB_sz44_nsp14ExoN_18928_19059	1.5681979902236114e-06	0.9999025103582745	9.748964172551222e-05	18928	nsp14ExoN
249	WHCoV_35earlyB_sz44_nsp14ExoN_18994_19125	0.0	1.0	0.0	18994	nsp14ExoN
250	WHCoV_35earlyB_sz44_nsp14ExoN_19060_19191	0.0	1.0	0.0	19060	nsp14ExoN
251	WHCoV_35earlyB_sz44_nsp14ExoN_19126_19257	3.617517274666622e-06	0.9998519312756886	0.00014806872431138984	19126	nsp14ExoN
252	WHCoV_35earlyB_sz44_nsp14ExoN_19192_19323	3.917369616881297e-06	0.9998459167950693	0.0001540832049307106	19192	nsp14ExoN
253	WHCoV_35earlyB_sz44_nsp14ExoN_19258_19389	0.0	1.0	0.0	19258	nsp14ExoN
254	WHCoV_35earlyB_sz44_nsp14ExoN_19324_19455	0.0	1.0	0.0	19324	nsp14ExoN
255	WHCoV_35earlyB_sz44_nsp14ExoN_19390_19521	0.0	1.0	0.0	19390	nsp14ExoN
256	WHCoV_35earlyB_sz44_nsp14ExoN_19456_19587	0.0	1.0	0.0	19456	nsp14ExoN
257	WHCoV_35earlyB_sz44_nsp15endo_19654_19785	8.005358006441983e-06	0.9996875420875421	0.00031245791245793075	19654	nsp15endo
258	WHCoV_35earlyB_sz44_nsp15endo_19720_19851	0.0	1.0	0.0	19720	nsp15endo
259	WHCoV_35earlyB_sz44_nsp15endo_19786_19917	0.0	1.0	0.0	19786	nsp15endo
260	WHCoV_35earlyB_sz44_nsp15endo_19918_20049	0.0	1.0	0.0	19918	nsp15endo
261	WHCoV_35earlyB_sz44_nsp15endo_19984_20115	3.870371006655844e-06	0.9998468438901651	0.00015315610983490657	19984	nsp15endo
262	WHCoV_35earlyB_sz44_nsp15endo_20050_20181	3.119125750474133e-06	0.9998625089369191	0.00013749106308091896	20050	nsp15endo
263	WHCoV_35earlyB_sz44_nsp15endo_20116_20247	0.0	1.0	0.0	20116	nsp15endo
264	WHCoV_35earlyB_sz44_nsp15endo_20182_20313	0.0	1.0	0.0	20182	nsp15endo
265	WHCoV_35earlyB_sz44_nsp15endo_20248_20379	0.0	1.0	0.0	20248	nsp15endo
266	WHCoV_35earlyB_sz44_nsp15endo_20314_20445	1.05366946501343e-05	0.9996434937611408	0.00035650623885918886	20314	nsp15endo
267	WHCoV_35earlyB_sz44_nsp15endo_20380_20511	1.0711979792534632e-05	0.9996404283592589	0.0003595716407410743	20380	nsp15endo
268	WHCoV_35earlyB_sz44_nsp15endo_20446_20577	0.0	1.0	0.0	20446	nsp15endo
269	WHCoV_35earlyB_sz44_nsp15endo_20512_20643	0.0	1.0	0.0	20512	nsp15endo
270	WHCoV_35earlyB_sz44_nsp16OMT_20710_20841	1.0659950753370466e-05	0.9996400688103746	0.0003599311896254065	20710	nsp16OMT
271	WHCoV_35earlyB_sz44_nsp16OMT_20776_20907	0.0	1.0	0.0	20776	nsp16OMT
272	WHCoV_35earlyB_sz44_nsp16OMT_20842_20973	2.6488341266959137e-06	0.9998732974342731	0.00012670256572688832	20842	nsp16OMT
273	WHCoV_35earlyB_sz44_nsp16OMT_20908_21039	1.5966067966220792e-06	0.9999016312812524	9.83687187475768e-05	20908	nsp16OMT
274	WHCoV_35earlyB_sz44_nsp16OMT_20974_21105	0.0	1.0	0.0	20974	nsp16OMT
275	WHCoV_35earlyB_sz44_nsp16OMT_21040_21171	2.560081842053223e-06	0.999748566040701	0.0002514339592990522	21040	nsp16OMT
276	WHCoV_35earlyB_sz44_nsp16OMT_21106_21237	8.360415484948204e-06	0.9996398089421346	0.00036019105786544436	21106	nsp16OMT
277	WHCoV_35earlyB_sz44_nsp16OMT_21172_21303	7.341641748322184e-06	0.9997890620980604	0.00021093790193960071	21172	nsp16OMT
278	WHCoV_35earlyB_sz44_nsp16OMT_21304_21435	0.0	1.0	0.0	21304	nsp16OMT
279	WHCoV_35earlyB_sz44_nsp16OMT_21370_21501	0.0	1.0	0.0	21370	nsp16OMT
280	WHCoV_35earlyB_sz44_nsp16OMT_21421_21552	0.0	1.0	0.0	21421	nsp16OMT
281	WHCoV_35earlyB_sz44_Spike_21569_21700	4.098499141439638e-05	0.9987759633872233	0.0012240366127767022	21569	Spike
282	WHCoV_35earlyB_sz44_Spike_21767_21898	0.0003990421184784796	0.9877281815585162	0.01227181844148384	21767	Spike
283	WHCoV_35earlyB_sz44_Spike_21833_21964	0.0005173928273826846	0.9859249364867334	0.014075063513266595	21833	Spike
284	WHCoV_35earlyB_sz44_Spike_21899_22030	4.09221606636814e-06	0.9998425156849298	0.0001574843150702332	21899	Spike
285	WHCoV_35earlyB_sz44_Spike_21965_22096	8.988610224967293e-06	0.9813968834069337	0.01860311659306635	21965	Spike
286	WHCoV_35earlyB_sz44_Spike_22031_22162	4.4577323768217094e-05	0.9861663442940042	0.013833655705995818	22031	Spike
287	WHCoV_35earlyB_sz44_Spike_22097_22228	7.33664153479328e-05	0.9980768231197046	0.0019231768802954186	22097	Spike
288	WHCoV_35earlyB_sz44_Spike_22163_22294	4.5701516365679444e-05	0.9988145774929915	0.0011854225070084823	22163	Spike
289	WHCoV_35earlyB_sz44_Spike_22229_22360	3.954028040238407e-05	0.9991759702286017	0.0008240297713982825	22229	Spike
290	WHCoV_35earlyB_sz44_Spike_22295_22426	2.6683885007379808e-05	0.9994437885346976	0.0005562114653023809	22295	Spike
291	WHCoV_35earlyB_sz44_Spike_22361_22492	0.0	1.0	0.0	22361	Spike
292	WHCoV_35earlyB_sz44_Spike_22427_22558	0.0	1.0	0.0	22427	Spike
293	WHCoV_35earlyB_sz44_Spike_22691_22822	0.0	1.0	0.0	22691	Spike
294	WHCoV_35earlyB_sz44_Spike_22757_22888	3.060548028310218e-05	0.9992494447422839	0.0007505552577160568	22757	Spike
295	WHCoV_35earlyB_sz44_Spike_22823_22954	5.057071702782498e-05	0.9989408649602826	0.0010591350397174404	22823	Spike
296	WHCoV_35earlyB_sz44_Spike_22889_23020	2.724999360115089e-05	0.998991622711759	0.0010083772882409914	22889	Spike
297	WHCoV_35earlyB_sz44_Spike_22955_23086	8.249913026712303e-05	0.9985296442687748	0.0014703557312252258	22955	Spike
298	WHCoV_35earlyB_sz44_Spike_23021_23152	3.9392017763148596e-05	0.9990799937626696	0.0009200062373303508	23021	Spike
299	WHCoV_35earlyB_sz44_Spike_23087_23218	1.1188205304462419e-06	0.9999176548089591	8.2345191040889e-05	23087	Spike
300	WHCoV_35earlyB_sz44_Spike_23153_23284	0.0	1.0	0.0	23153	Spike
301	WHCoV_35earlyB_sz44_Spike_23219_23350	0.0	1.0	0.0	23219	Spike
302	WHCoV_35earlyB_sz44_Spike_23285_23416	3.3700210279604664e-06	0.976562127828503	0.023437872171496954	23285	Spike
303	WHCoV_35earlyB_sz44_Spike_23351_23482	1.5310670823571422e-05	0.9694652871021231	0.030534712897876903	23351	Spike
304	WHCoV_35earlyB_sz44_Spike_23417_23548	1.513047138047139e-05	0.9995707070707072	0.0004292929292928349	23417	Spike
305	WHCoV_35earlyB_sz44_Spike_23483_23614	0.00045671167917373364	0.9718742795665851	0.02812572043341488	23483	Spike
306	WHCoV_35earlyB_sz44_Spike_23549_23680	0.000557893964298923	0.9690030899333235	0.030996910066676486	23549	Spike
307	WHCoV_35earlyB_sz44_Spike_23615_23746	0.0	1.0	0.0	23615	Spike
308	WHCoV_35earlyB_sz44_Spike_23681_23812	0.0	1.0	0.0	23681	Spike
309	WHCoV_35earlyB_sz44_Spike_23747_23878	4.153262013518032e-06	0.9998413453910836	0.0001586546089163976	23747	Spike
310	WHCoV_35earlyB_sz44_Spike_23813_23944	6.123694879141804e-06	0.9998073518692074	0.00019264813079256093	23813	Spike
311	WHCoV_35earlyB_sz44_Spike_23879_24010	0.0	1.0	0.0	23879	Spike
312	WHCoV_35earlyB_sz44_Spike_23945_24076	0.0	1.0	0.0	23945	Spike
313	WHCoV_35earlyB_sz44_Spike_24011_24142	0.0	1.0	0.0	24011	Spike
314	WHCoV_35earlyB_sz44_Spike_24077_24208	3.7409705246594063e-06	0.9998494259363824	0.0001505740636176256	24077	Spike
315	WHCoV_35earlyB_sz44_Spike_24143_24274	2.23724899340917e-06	0.9998835565166765	0.00011644348332351395	24143	Spike
316	WHCoV_35earlyB_sz44_Spike_24209_24340	0.0	1.0	0.0	24209	Spike
317	WHCoV_35earlyB_sz44_Spike_24275_24406	8.56856884280385e-06	0.9997721168714903	0.00022788312850974268	24275	Spike
318	WHCoV_35earlyB_sz44_Spike_24341_24472	8.313588560502142e-06	0.9997755331088665	0.00022446689113353457	24341	Spike
319	WHCoV_35earlyB_sz44_Spike_24407_24538	0.0	1.0	0.0	24407	Spike
320	WHCoV_35earlyB_sz44_Spike_24473_24604	0.0	1.0	0.0	24473	Spike
321	WHCoV_35earlyB_sz44_Spike_24539_24670	0.0	1.0	0.0	24539	Spike
322	WHCoV_35earlyB_sz44_Spike_24605_24736	0.0	1.0	0.0	24605	Spike
323	WHCoV_35earlyB_sz44_Spike_24671_24802	0.0	1.0	0.0	24671	Spike
324	WHCoV_35earlyB_sz44_Spike_24737_24868	1.6942590175121428e-05	0.9995597870597869	0.00044021294021312496	24737	Spike
325	WHCoV_35earlyB_sz44_Spike_24803_24934	1.5931320038305187e-05	0.9995667397163657	0.0004332602836343291	24803	Spike
326	WHCoV_35earlyB_sz44_Spike_24869_25000	0.0	1.0	0.0	24869	Spike
327	WHCoV_35earlyB_sz44_Spike_24935_25066	8.90302581472798e-06	0.9997677119628339	0.00023228803716612845	24935	Spike
328	WHCoV_35earlyB_sz44_Spike_25001_25132	1.0650930656269974e-05	0.9997459309249703	0.0002540690750296726	25001	Spike
329	WHCoV_35earlyB_sz44_Spike_25067_25198	2.2494404580536463e-05	0.9993565418247814	0.000643458175218603	25067	Spike
330	WHCoV_35earlyB_sz44_Spike_25133_25264	2.684354130826946e-05	0.9992059633770864	0.000794036622913552	25133	Spike
331	WHCoV_35earlyB_sz44_Spike_25199_25258	2.885207355755962e-05	0.9992823759987938	0.0007176240012062296	25199	Spike
332	WHCoV_35earlyB_sz44_Spike_25328_25381	1.3419871274322813e-05	0.9995084432107333	0.0004915567892667116	25328	Spike
333	WHCoV_35earlyB_sz44_ORF3a_25414_25545	6.215787664605326e-05	0.9978019074793253	0.0021980925206747104	25414	ORF3a
334	WHCoV_35earlyB_sz44_ORF3a_25480_25611	7.870774531300831e-05	0.9961117527360728	0.0038882472639272248	25480	ORF3a
335	WHCoV_35earlyB_sz44_ORF3a_25546_25677	5.642911680807271e-05	0.9976418732782375	0.002358126721762499	25546	ORF3a
336	WHCoV_35earlyB_sz44_ORF3a_25612_25743	1.7668153625247232e-05	0.9974627339042146	0.0025372660957854176	25612	ORF3a
337	WHCoV_35earlyB_sz44_ORF3a_25678_25809	2.7867345595501905e-05	0.9974338914097929	0.002566108590207117	25678	ORF3a
338	WHCoV_35earlyB_sz44_ORF3a_25744_25875	2.9497392333565625e-05	0.9974391070776595	0.0025608929223405186	25744	ORF3a
339	WHCoV_35earlyB_sz44_ORF3a_25810_25941	2.5764461892246113e-05	0.9974195883752192	0.002580411624780843	25810	ORF3a
340	WHCoV_35earlyB_sz44_ORF3a_26008_26139	1.8298917529819056e-08	0.9982729115656976	0.0017270884343023596	26008	ORF3a
341	WHCoV_35earlyB_sz44_ORF3a_26086_26217	0.0015909568108643402	0.9966548227749372	0.0033451772250627787	26086	ORF3a
342	WHCoV_35earlyB_sz44_ORF4E_26338_26469	0.0	1.0	0.0	26338	ORF4E
343	WHCoV_35earlyB_sz44_ORF4E_26362_26418	0.0	1.0	0.0	26362	ORF4E
344	WHCoV_35earlyB_sz44_ORF5M_26526_26657	0.0	1.0	0.0	26526	ORF5M
345	WHCoV_35earlyB_sz44_ORF5M_26592_26723	0.0	1.0	0.0	26592	ORF5M
346	WHCoV_35earlyB_sz44_ORF5M_26658_26789	1.8018141092486597e-06	0.9998517631631461	0.0001482368368539433	26658	ORF5M
347	WHCoV_35earlyB_sz44_ORF5M_26724_26855	3.858222735281779e-06	0.9997833563517209	0.00021664364827911342	26724	ORF5M
348	WHCoV_35earlyB_sz44_ORF5M_26790_26921	0.0	1.0	0.0	26790	ORF5M
349	WHCoV_35earlyB_sz44_ORF5M_26856_26987	0.0	1.0	0.0	26856	ORF5M
350	WHCoV_35earlyB_sz44_ORF5M_26922_27053	0.0	1.0	0.0	26922	ORF5M
351	WHCoV_35earlyB_sz44_ORF5M_26988_27119	0.0	1.0	0.0	26988	ORF5M
352	WHCoV_35earlyB_sz44_ORF5M_27054_27185	0.0	1.0	0.0	27054	ORF5M
353	WHCoV_35earlyB_sz44_ORF7a_27520_27651	2.2668877248088974e-05	0.9993552546744037	0.0006447453255963298	27520	ORF7a
354	WHCoV_35earlyB_sz44_ORF7a_27586_27717	1.7438267153649312e-05	0.9995388669301712	0.00046113306982875635	27586	ORF7a
355	WHCoV_35earlyB_sz44_ORF7a_27625_27756	1.5116835586875488e-05	0.9995778941608693	0.0004221058391307153	27625	ORF7a
356	WHCoV_35earlyB_sz44_ORF8_27954_28085	2.9482225458485736e-05	0.9990672272968925	0.0009327727031075428	27954	ORF8
357	WHCoV_35earlyB_sz44_ORF8_27954_28085.1	2.9482225458485736e-05	0.9990672272968925	0.0009327727031075428	27954	ORF8
358	WHCoV_35earlyB_sz44_ORF8_28020_28151	2.7428776376043304e-05	0.9656037067320792	0.03439629326792082	28020	ORF8
359	WHCoV_35earlyB_sz44_ORF8_28020_28151.1	2.7428776376043304e-05	0.9656037067320792	0.03439629326792082	28020	ORF8
360	WHCoV_35earlyB_sz44_ORF8_28086_28217	5.908137537925095e-05	0.9391041697362591	0.0608958302637409	28086	ORF8
361	WHCoV_35earlyB_sz44_ORF8_28086_28217.1	5.908137537925095e-05	0.9391041697362591	0.0608958302637409	28086	ORF8
362	WHCoV_35earlyB_sz44_ORF8_28125_28256	9.119809728279951e-05	0.9454295841445775	0.05457041585542255	28125	ORF8
363	WHCoV_35earlyB_sz44_ORF8_28125_28256.1	9.119809728279951e-05	0.9454295841445775	0.05457041585542255	28125	ORF8
364	WHCoV_35earlyB_sz44_ORF9N_28298_28429	2.4168367931097176e-05	0.9994570937898178	0.0005429062101821591	28298	ORF9N
365	WHCoV_35earlyB_sz44_ORF9N_28326_28457	1.6523277506119843e-05	0.9575403745545568	0.04245962544544324	28326	ORF9N
366	WHCoV_35earlyB_sz44_ORF9N_28364_28495	2.8788937884294786e-05	0.9991912366912368	0.0008087633087632273	28364	ORF9N
367	WHCoV_35earlyB_sz44_ORF9N_28392_28523	0.0	1.0	0.0	28392	ORF9N
368	WHCoV_35earlyB_sz44_ORF9N_28430_28561	9.985912991475592e-06	0.9995718327089226	0.00042816729107741924	28430	ORF9N
369	WHCoV_35earlyB_sz44_ORF9N_28443_28574	3.7297783977222444e-06	0.9998496513466573	0.00015034865334273562	28443	ORF9N
370	WHCoV_35earlyB_sz44_ORF9N_28496_28627	2.157567127307219e-06	0.9998856489422526	0.00011435105774737497	28496	ORF9N
371	WHCoV_35earlyB_sz44_ORF9N_28562_28693	4.330700116235112e-05	0.9990038074375424	0.0009961925624576429	28562	ORF9N
372	WHCoV_35earlyB_sz44_ORF9N_28628_28759	5.12177023096816e-05	0.9986543759271034	0.0013456240728966229	28628	ORF9N
373	WHCoV_35earlyB_sz44_ORF9N_28694_28825	1.943585361230402e-05	0.9994339279686323	0.0005660720313677148	28694	ORF9N
374	WHCoV_35earlyB_sz44_ORF9N_28758_28889	0.0001766772695336384	0.9858855218855207	0.0141144781144793	28758	ORF9N
375	WHCoV_35earlyB_sz44_ORF9N_28821_28883	0.00019926454116992432	0.9832431968409304	0.016756803159069578	28821	ORF9N
376	WHCoV_35earlyB_sz44_ORF9N_28964_29089	2.919656160074266e-06	0.9998499278499279	0.0001500721500721225	28964	ORF9N
377	WHCoV_35earlyB_sz44_ORF9N_29024_29155	3.7040667133916995e-06	0.9998343220565444	0.00016567794345556663	29024	ORF9N
378	WHCoV_35earlyB_sz44_ORF9N_29090_29221	0.0	1.0	0.0	29090	ORF9N
379	WHCoV_35earlyB_sz44_ORF9N_29156_29287	1.650113944321265e-05	0.9995454545454546	0.0004545454545453742	29156	ORF9N
380	WHCoV_35earlyB_sz44_ORF9N_29222_29353	2.3336831210712258e-05	0.9994604951343721	0.0005395048656279267	29222	ORF9N
381	WHCoV_35earlyB_sz44_ORF9N_29399_29530	3.09125282045327e-05	0.9993951026580585	0.0006048973419414683	29399	ORF9N
382	WHCoV_35earlyB_sz44_ORF9N_29411_29485	2.580346388011292e-05	0.9993031766944811	0.000696823305518901	29411	ORF9N
