# Supplementary material for: Emergence and spread of a SARS-CoV-2 lineage A variant (A.23.1) with altered spike protein in Uganda
Source: Nat Microbiol. 2021 Jun 23;6(8):1094–101. doi: 10.1038/s41564-021-00933-9 (PMC8318884; doi:10.1038/s41564-021-00933-9)
Supplement: Source Data Extended Data Fig. 2 — Multiple sequence alignment for Extended Data Fig. 2. [file 41564_2021_933_MOESM8_ESM.zip]

Archive with 1 entries (1 files):
- Ext_Data_Figure_2_source_data_MSA.txt
