# Supplementary material for: Emergence and spread of a SARS-CoV-2 lineage A variant (A.23.1) with altered spike protein in Uganda
Source: Nat Microbiol. 2021 Jun 23;6(8):1094–101. doi: 10.1038/s41564-021-00933-9 (PMC8318884; doi:10.1038/s41564-021-00933-9)
Supplement: Source Data Extended Data Fig. 3 — Multiple sequence alignment for Extended Data Fig. 3. [file 41564_2021_933_MOESM9_ESM.zip › Ext_Data_Figure_3_source_data_MSA.txt]

>NC_045512|2019-12-15
MKFLVFLGIITTVAAFHQECSLQSCTQHQPYVVDDPCPIHFYSKWYIRVGARKSAPLIELCVDEAGSKSPIQYIDIGNYTVSCLPFTINCQEPKLGSLVVRCSFYEDFLEYHDVRVVLDFI
>Entebbe_30_23/UG109/CS|19B|A.23|2020-08-14
MKFLVFLGIITTVAAFHQECSLQSCTQHQPYVVDDPCPIHFYSKWYIRVGARKSAPLIELCVDEAGSKSPIQYIDIGNYTVSCSPFTINCQKPKLGSLVVRCSFYEDFLEYHDVRVVLDFI
>Entebbe_38_20/UG163/CS|19B|A.23|2020-08-15
MKFLVFLGIITTVAAFHQECSLQSCTQHQPYVVDDPCPIHFYSKWYIRVGARKSAPLIELCVDEAGSKSPIQYIDIGNYTVSCSPFTINCQKPKLGSLVVRCSFYEDFLEYHDVRVVLDFI
>Entebbe_30_13/UG099/CS|19B|A.23|2020-08-15
MKFLVFLGIITTVAAFHQECSLQSCTQHQPYVVDDPCPIHFYSKWYIRVGARKSAPLIELCVDEAGSKSPIQYIDIGNYTVSCSPFTINCQKPKLGSLVVRCSFYEDFLEYHDVRVVLDFI
>Entebbe_26_17/UG083/CS|19B|A.23|2020-08-15
MKFLVFLGIITTVAAFHQECSLQSCTQHQPYVVDDPCPIHFYSKWYIRVGARKSAPLIELCVDEAGSKSPIQYIDIGNYTVSCSPFTINCQKPKLGSLVVRCSFYEDFLEYHDVRVVLDFI
>Entebbe_27_6/UG094/CS|19B|A.23|2020-08-15
MKFLVFLGIITTVAAFHQECSLQSCTQHQPYVVDDPCPIHFYSKWYIRVGARKSAPLIELCVDEAGSKSPIQYIDIGNYTVSCSPFTINCQKPKLGSLVVRCSFYEDFLEYHDVRVVLDFI
>Entebbe_27_9/UG097/CS|19B|A.23|2020-08-15
MKFLVFLGIITTVAAFHQECSLQSCTQHQPYVVDDPCPIHFYSKWYIRVGARKSAPLIELCVDEAGSKSPIQYIDIGNYTVSCSPFTINCQKPKLGSLVVRCSFYEDFLEYHDVRVVLDFI
>Entebbe_26_15/UG081/CS|19B|A.23|2020-08-15
MKFLVFLGIITTVAAFHQECSLQSCTQHQPYVVDDPCPIHFYSKWYIRVGARKSAPLIELCVDEAGSKSPIQYIDIGNYTVSCSPFTINCQKPKLGSLVVRCSFYEDFLEYHDVRVVLDFI
>Entebbe_32_16/UG123/CS|19B|A.23|2020-08-15
MKFLVFLGIITTVAAFHQECSLQSCTQHQPYVVDDPCPIHFYSKWYIRVGARKSAPLIELCVDEAGSKSPIQYIDIGNYTVSCSPFTINCQKPKLGSLVVRCSFYEDFLEYHDVRVVLDFI
>Entebbe_38_19/UG162/CS|19B|A.23|2020-08-15
MKFLVFLGIITTVAAFHQECSLQSCTQHQPYVVDDPCPIHFYSKWYIRVGARKSAPLIELCVDEAGSKSPIQYIDIGNYTVSCSPFTINCQKPKLGSLVVRCSFYEDFLEYHDVRVVLDFI
>Entebbe_38_12/UG155/CS|19B|A.23|2020-08-15
MKFLVFLGIITTVAAFHQECSLQSCTQHQPYVVDDPCPIHFYSKWYIRVGARKSAPLIELCVDEAGSKSPIQYIDIGNYTVSCSPFTINCQKPKLGSLVVRCSFYEDFLEYHDVRVVLDFI
>Entebbe_38_13/UG156/CS|19B|A.23|2020-08-15
MKFLVFLGIITTVAAFHQECSLQSCTQHQPYVVDDPCPIHFYSKWYIRVGARKSAPLIELCVDEAGSKSPIQYIDIGNYTVSCSPFTINCQKPKLGSLVVRCSFYEDFLEYHDVRVVLDFI
>Entebbe_37_1/UG137/CS|19B|A.23|2020-08-15
MKFLVFLGIITTVAAFHQECSLQSCTQHQPYVVDDPCPIHFYSKWYIRVGARKSAPLIELCVDEAGSKSPIQYIDIGNYTVSCSPFTINCQKPKLGSLVVRCSFYEDFLEYHDVRVVLDFI
>Entebbe_26_18/UG084/CS|19B|A.23|2020-08-15
MKFLVFLGIITTVAAFHQECSLQSCTQHQPYVVDDPCPIHFYSKWYIRVGARKSAPLIELCVDEAGSKSPIQYIDIGNYTVSCSPFTINCQKPKLGSLVVRCSFYEDFLEYHDVRVVLDFI
>Entebbe_38_11/UG154/CS|19B|A.23|2020-08-15
MKFLVFLGIITTVAAFHQECSLQSCTQHQPYVVDDPCPIHFYSKWYIRVGARKSAPLIELCVDEAGSKSPIQYIDIGNYTVSCSPFTINCQKPKLGSLVVRCSFYEDFLEYHDVRVVLDFI
>Entebbe_38_21/UG164/CS|19B|A.23|2020-08-15
MKFLVFLGIITTVAAFHQECSLQSCTQHQPYVVDDPCPIHFYSKWYIRVGARKSAPLIELCVDEAGSKSPIQYIDIGNYTVSCSPFTINCQKPKLGSLVVRCSFYEDFLEYHDVRVVLDFI
>Entebbe_38_18/UG161/CS|19B|A.23|2020-08-15
MKFLVFLGIITTVAAFHQECSLQSCTQHQPYVVDDPCPIHFYSKWYIRVGARKSAPLIELCVDEAGSKSPIQYIDIGNYTVSCSPFTINCQKPKLGSLVVRCSFYEDFLEYHDVRVVLDFI
>Entebbe_26_16/UG082/CS|19B|A.23|2020-08-15
MKFLVFLGIITTVAAFHQECSLQSCTQHQPYVVDDPCPIHFYSKWYIRVGARKSAPLIELCVDEAGSKSPIQYIDIGNYTVSCSPFTINCQKPKLGSLVVRCSFYEDFLEYHDVRVVLDFI
>Entebbe_26_14/UG080/CS|19B|A.23|2020-08-15
MKFLVFLGIITTVAAFHQECSLQSCTQHQPYVVDDPCPIHFYSKWYIRVGARKSAPLIELCVDEAGSKSPIQYIDIGNYTVSCSPFTINCQKPKLGSLVVRCSFYEDFLEYHDVRVVLDFI
>Entebbe_38_15/UG158/CS|19B|A.23|2020-08-15
MKFLVFLGIITTVAAFHQECSLQSCTQHQPYVVDDPCPIHFYSKWYIRVGARKSAPLIELCVDEAGSKSPIQYIDIGNYTVSCSPFTINCQKPKLGSLVVRCSFYEDFLEYHDVRVVLDFI
>Entebbe_43_20/UG233/CS|19B|A.23|2020-08-15
MKFLVFLGIITTVAAFHQECSLQSCTQHQPYVVDDPCPIHFYSKWYIRVGARKSAPLIELCVDEAGSKSPIQYIDIGNYTVSCSPFTINCQKPKLGSLVVRCSFYEDFLEYHDVRVVLDFI
>Entebbe_27_1/UG090/CS|19B|A.23|2020-08-15
MKFLVFLGIITTVAAFHQECSLQSCTQHQPYVVDDPCPIHFYSKWYIRVGARKSAPLIELCVDEAGSKSPIQYIDIGNYTVSCSPFTINCQKPKLGSLVVRCSFYEDFLEYHDVRVVLDFI
>Entebbe_38_14/UG157/CS|19B|A.23|2020-08-15
MKFLVFLGIITTVAAFHQECSLQSCTQHQPYVVDDPCPIHFYSKWYIRVGARKSAPLIELCVDEAGSKSPIQYIDIGNYTVSCSPFTINCQKPKLGSLVVRCSFYEDFLEYHDVRVVLDFI
>Entebbe_38_8/UG151/CS|19B|A.23|2020-08-16
MKFLVFLGIITTVAAFHQECSLQSCTQHQPYVVDDPCPIHFYSKWYIRVGARKSAPLIELCVDEAGSKSPIQYIDIGNYTVSCSPFTINCQKPKLGSLVVRCSFYEDFLEYHDVRVVLDFI
>Entebbe_30_15/UG101/CS|19B|A.23|2020-08-16
MKFLVFLGIITTVAAFHQECSLQSCTQHQPYVVDDPCPIHFYSKWYIRVGARKSAPLIELCVDEAGSKSPIQYIDIGNYTVSCSPFTINCQKPKLGSLVVRCSFYEDFLEYHDVRVVLDFI
>Entebbe_23_14/UG072/CS|19B|A.23|2020-08-24
MKFLVFLGIITTVAAFHQECSLQSCTQHQPYVVDDPCPIHFYSKWYIRVGARKSAPLIELCVDEAGSKSPIQYIDIGNYTVSCSPFTINCQKPKLGSLVVRCSFYEDFLEYHDVRVVLDFI
>Entebbe_37_4/UG140/CS|19B|A.23|2020-09-01
MKFLVFLGIITTVAAFHQECSLQSCTQHQPYVVDDPCPIHFYSKWYIRVGARKSAPLIELCVDEAGSKSPIQYIDIGNYTVSCSPFTINCQKPKLGSLVVRCSFYEDFLEYHDVRVVLDFI
>Entebbe_38_1/UG145/CS|19B|A.23|2020-09-01
MKFLVFLGIITTVAAFHQECSLQSCTQHQPYVVDDPCPIHFYSKWYIRVGARKSAPLIELCVDEAGSKSPIQYIDIGNYTVSCSPFTINCQKPKLGSLVVRCSFYEDFLEYHDVRVVLDFI
>Entebbe_38_2/UG146/CS|19B|A.23|2020-09-01
MKFLVFLGIITTVAAFHQECSLQSCTQHQPYVVDDPCPIHFYSKWYIRVGARKSAPLIELCVDEAGSKSPIQYIDIGNYTVSCSPFTINCQKPKLGSLVVRCSFYEDFLEYHDVRVVLDFI
>Entebbe_37_9/UG144/CS|19B|A.23|2020-09-01
MKFLVFLGIITTVAAFHQECSLQSCTQHQPYVVDDPCPIHFYSKWYIRVGARKSAPLIELCVDEAGSKSPIQYIDIGNYTVSCSPFTINCQKPKLGSLVVRCSFYEDFLEYHDVRVVLDFI
>Entebbe_32_15/UG122/CS|19B|A.23|2020-09-01
MKFLVFLGIITTVAAFHQECSLQSCTQHQPYVVDDPCPIHFYSKWYIRVGARKSAPLIELCVDEAGSKSPIQYIDIGNYTVSCSPFTINCQKPKLGSLVVRCSFYEDFLEYHDVRVVLDFI
>Entebbe_38_3/UG147/CS|19B|A.23|2020-09-01
MKFLVFLGIITTVAAFHQECSLQSCTQHQPYVVDDPCPIHFYSKWYIRVGARKSAPLIELCVDEAGSKSPIQYIDIGNYTVSCSPFTINCQKPKLGSLVVRCSFYEDFLEYHDVRVVLDFI
>Entebbe_44_23/UG253/CS|19B|A.23|2020-09-01
MKFLVFLGIITTVAAFHQECSLQSCTQHQPYVVDDPCPIHFYSKWYIRVGARKSAPLIELCVDEAGSKSPIQYIDIGNYTVSCSPFTINCQKPKLGSLVVRCSFYEDFLEYHDVRVVLDFI
>Entebbe_43_15/UG228/CS|19B|A.23|2020-09-01
MKFLVFLGIITTVAAFHQECSLQSCTQHQPYVVDDPCPIHFYSKWYIRVGARKSAPLIELCVDEAGSKSPIQYIDIGNYTVSCSPFTINCQKPKLGSLVVRCSFYEDFLEYHDVRVVLDFI
>Entebbe_44_19/UG250/CS|19B|A.23|2020-09-01
MKFLVFLGIITTVAAFHQECSLQSCTQHQPYVVDDPCPIHFYSKWYIRVGARKSAPLIELCVDEAGSKSPIQYIDIGNYTVSCSPFTINCQKPKLGSLVVRCSFYEDFLEYHDVRVVLDFI
>Entebbe_38_4/UG148/CS|19B|A.23|2020-09-01
MKFLVFLGIITTVAAFHQECSLQSCTQHQPYVVDDPCPIHFYSKWYIRVGARKSAPLIELCVDEAGSKSPIQYIDIGNYTVSCSPFTINCQKPKLGSLVVRCSFYEDFLEYHDVRVVLDFI
>Entebbe_44_22/UG252/CS|19B|A.23|2020-09-01
MKFLVFLGIITTVAAFHQECSLQSCTQHQPYVVDDPCPIHFYSKWYIRVGARKSAPLIELCVDEAGSKSPIQYIDIGNYTVSCSPFTINCQKPKLGSLVVRCSFYEDFLEYHDVRVVLDFI
>Entebbe_32_12/UG119/CS|19B|A.23|2020-09-01
MKFLVFLGIITTVAAFHQECSLQSCTQHQPYVVDDPCPIHFYSKWYIRVGARKSAPLIELCVDEAGSKSPIQYIDIGNYTVSCLPFTINCQKPKLGSLVVRCSFYEDFLEYHDVRVVLDFI
>Entebbe_32_24/UG130/CS|19B|A.23|2020-09-01
MKFLVFLGIITTVAAFHQECSLQSCTQHQPYVVDDPCPIHFYSKWYIRVGARKSAPLIELCVDEAGSKSPIQYIDIGNYTVSCSPFTINCQKPKLGSLVVRCSFYEDFLEYHDVRVVLDFI
>Entebbe_38_6/UG149/CS|19B|A.23|2020-09-01
MKFLVFLGIITTVAAFHQECSLQSCTQHQPYVVDDPCPIHFYSKWYIRVGARKSAPLIELCVDEAGSKSPIQYIDIGNYTVSCSPFTINCQKPKLGSLVVRCSFYEDFLEYHDVRVVLDFI
>Entebbe_32_14/UG121/CS|19B|A.23|2020-09-01
MKFLVFLGIITTVAAFHQECSLQSCTQHQPYVVDDPCPIHFYSKWYIRVGARKSAPLIELCVDEAGSKSPIQYIDIGNYTVSCSPFTINCQKPKLGSLVVRCSFYEDFLEYHDVRVVLDFI
>Entebbe_32_13/UG120/CS|19B|A.23|2020-09-01
MKFLVFLGIITTVAAFHQECSLQSCTQHQPYVVDDPCPIHFYSKWYIRVGARKSAPLIELCVDEAGSKSPIQYIDIGNYTVSCSPFTINCQKPKLGSLVVRCSFYEDFLEYHDVRVVLDFI
>Entebbe_32_19/UG126/CS|19B|A.23|2020-09-01
MKFLVFLGIITTVAAFHQECSLQSCTQHQPYVVDDPCPIHFYSKWYIRVGARKSAPLIELCVDEAGSKSPIQYIDIGNYTVSCSPFTINCQKPKLGSLVVRCSFYEDFLEYHDVRVVLDFI
>Entebbe_44_20/UG251/CS|19B|A.23|2020-09-01
MKFLVFLGIITTVAAFHQECSLQSCTQHQPYVVDDPCPIHFYSKWYIRVGARKSAPLIELCVDEAGSKSPIQYIDIGNYTVSCSPFTINCQKPKLGSLVVRCSFYEDFLEYHDVRVVLDFI
>Entebbe_32_11/UG118/CS|19B|A.23|2020-09-01
MKFLVFLGIITTVAAFHQECSLQSCTQHQPYVVDDPCPIHFYSKWYIRVGARKSAPLIELCVDEAGSKSPIQYIDIGNYTVSCSPFTINCQKPKLGSLVVRCSFYEDFLEYHDVRVVLDFI
>Entebbe_37_8/UG143/CS|19B|A.23|2020-09-01
MKFLVFLGIITTVAAFHQECSLQSCTQHQPYVVDDPCPIHFYSKWYIRVGARKSAPLIELCVDEAGSKSPIQYIDIGNYTVSCSPFTINCQKPKLGSLVVRCSFYEDFLEYHDVRVVLDFI
>Entebbe_32_18/UG125/CS|19B|A.23|2020-09-01
MKFLVFLGIITTVAAFHQECSLQSCTQHQPYVVDDPCPIHFYSKWYIRVGARKSAPLIELCVDEAGSKSPIQYIDIGNYTVSCSPFTINCQKPKLGSLVVRCSFYEDFLEYHDVRVVLDFI
>Entebbe_37_6/UG141/CS|19B|A.23|2020-09-01
MKFLVFLGIITTVAAFHQECSLQSCTQHQPYVVDDPCPIHFYSKWYIRVGARKSAPLIELCVDEAGSKSPIQYIDIGNYTVSCSPFTINCQKPKLGSLVVRCSFYEDFLEYHDVRVVLDFI
>Entebbe_32_20/UG127/CS|19B|A.23|2020-09-01
MKFLVFLGIITTVAAFHQECSLQSCTQHQPYVVDDPCPIHFYSKWYIRVGARKSAPLIELCVDEAGSKSPIQYIDIGNYTVSCSPFTINCQKPKLGSLVVRCSFYEDFLEYHDVRVVLDFI
>Entebbe_32_21/UG128/CS|19B|A.23|2020-09-01
MKFLVFLGIITTVAAFHQECSLQSCTQHQPYVVDDPCPIHFYSKWYIRVGARKSAPLIELCVDEAGSKSPIQYIDIGNYTVSCSPFTINCQKPKLGSLVVRCSFYEDFLEYHDVRVVLDFI
>Entebbe_38_7/UG150/CS|19B|A.23|2020-09-01
MKFLVFLGIITTVAAFHQECSLQSCTQHQPYVVDDPCPIHFYSKWYIRVGARKSAPLIELCVDEAGSKSPIQYIDIGNYTVSCSPFTINCQKPKLGSLVVRCSFYEDFLEYHDVRVVLDFI
>Entebbe_37_7/UG142/CS|19B|A.23|2020-09-01
MKFLVFLGIITTVAAFHQECSLQSCTQHQPYVVDDPCPIHFYSKWYIRVGARKSAPLIELCVDEAGSKSPIQYIDIGNYTVSCSPFTINCQKPKLGSLVVRCSFYEDFLEYHDVRVVLDFI
>Entebbe_32_17/UG124/CS|19B|A.23|2020-09-01
MKFLVFLGIITTVAAFHQECSLQSCTQHQPYVVDDPCPIHFYSKWYIRVGARKSAPLIELCVDEAGSKSPIQYIDIGNYTVSCSPFTINCQKPKLGSLVVRCSFYEDFLEYHDVRVVLDFI
>Entebbe_32_22/UG129/CS|19B|A.23|2020-09-01
MKFLVFLGIITTVAAFHQECSLQSCTQHQPYVVDDPCPIHFYSKWYIRVGARKSAPLIELCVDEAGSKSPIQYIDIGNYTVSCSPFTINCQKPKLGSLVVRCSFYEDFLEYHDVRVVLDFI
>Entebbe_38_10/UG153/CS|19B|A.23|2020-09-02
MKFLVFLGIITTVAAFHQECSLQSCTQHQPYVVDDPCPIHFYSKWYIRVGARKSAPLIELCVDEAGSKSPIQYIDIGNYTVSCSPFTINCQKPKLGSLVVRCSFYEDFLEYHDVRVVLDFI
>Entebbe_46_2/UG263/CS|19B|A.23.1|2020-11-06
MKFLVFLGIITTVAAFHQECSLQSCTQHQPYVVDDPCPIHFYSKWYIRVGARKSAPLIELCVDEAGSKSPIQYIDIGNYTVSCSPFTINCQKPKLGSLVVRCSFYEDFLEYHDVRVVLDFI
>Entebbe_46_1/UG262/CS|19B|A.23.1|2020-11-06
MKFLVFLGIITTVAAFHQECSLQSCTQHQPYVVDDPCPIHFYSKWYIRVGARKSAPLIELCVDEAGSKSPIQYIDIGNYTVSCSPFTINCQKPKLGSLVVRCSFYEDFLEYHDVRVVLDFI
>Entebbe_44_4/UG237/CS|19B|A.23|2020-11-08
MKFLVFLGIITTVAAFHQECSLQSCTQHQPYVVDDPCPIHFYSKWYIRVGARKSAPLIELCVDEAGSKSPIQYIDIGNYTVSCSPFTINCQKPKLGSLVVRCSFYEDFLEYHDVRVVLDFI
>Entebbe_44_3/UG236/CS|19B|A.23|2020-11-08
MKFLVFLGIITTVAAFHQECSLQSCTQHQPYVVDDPCPIHFYSKWYIRVGARKSAPLIELCVDEAGSKSPIQYIDIGNYTVSCSPFTINCQKPKLGSLVVRCSFYEDFLEYHDVRVVLDFI
>Entebbe_46_3/UG264/CS|19B|A.23|2020-11-08
MKFLVFLGIITTVAAFHQECSLQSCTQHQPYVVDDPCPIHFYSKWYIRVGARKSAPLIELCVDEAGSKSPIQYIDIGNYTVSCSPFTINCQKPKLGSLVVRCSFYEDFLEYHDVRVVLDFI
>Entebbe_44_2/UG235/CS|19B|A.23|2020-11-08
MKFLVFLGIITTVAAFHQECSLQSCTQHQPYVVDDPCPIHFYSKWYIRVGARKSAPLIELCVDEAGSKSPIQYIDIGNYTVSCSPFTINCQKPKLGSLVVRCSFYEDFLEYHDVRVVLDFI
>Entebbe_44_8/UG240/CS|19B|A.23|2020-11-09
MKFLVFLGIITTVAAFHQECSLQSCTQHQPYVVDDPCPIHFYSKWYIRVGARKSAPLIELCVDEAGSKSPIQYIDIGNYTVSCSPFTINCQKPKLGSLVVRCSFYEDFLEYHDVRVVLDFI
>Entebbe_44_7/UG239/CS|19B|A.23|2020-11-09
MKFLVFLGIITTVAAFHQECSLQSCTQHQPYVVDDPCPIHFYSKWYIRVGARKSAPLIELCVDEAGSKSPIQYIDIGNYTVSCSPFTINCQKPKLGSLVVRCSFYEDFLEYHDVRVVLDFI
>Entebbe_44_6/UG238/CS|19B|A.23|2020-11-09
MKFLVFLGIITTVAAFHQECSLQSCTQHQPYVVDDPCPIHFYSKWYIRVGARKSAPLIELCVDEAGSKSPIQYIDIGNYTVSCSPFTINCQKPKLGSLVVRCSFYEDFLEYHDVRVVLDFI
>Entebbe_44_13/UG245/CS|19B|A.23|2020-11-11
MKFLVFLGIITTVAAFHQECSLQSCTQHQPYVVDDPCPIHFYSKWYIRVGARKSAPLIELCVDEAGSKSPIQYIDIGNYTVSCSPFTINCQKPKLGSLVVRCSFYEDFLEYHDVRVVLDFI
>Entebbe_46_7/UG267/CS|19B|A.23.1|2020-11-11
MKFLVFLGIITTVAAFHQECSLQSCTQHQPYVVDDPCPIHFYSKWYIRVGARKSAPLIELCVDEAGSKSPIQYIDIGNYTVSCSPFTINCQKPKLGSLVVRCSFYEDFLEYHDVRVVLDFI
>Entebbe_44_12/UG244/CS|19B|A.23|2020-11-11
MKFLVFLGIITTVAAFHQECSLQSCTQHQPYVVDDPCPIHFYSKWYIRVGARKSAPLIELCVDEAGSKSPIQYIDIGNYTVSCSPFTINCQKPKLGSLVVRCSFYEDFLEYHDVRVVLDFI
>Entebbe_44_11/UG243/CS|19B|A.23|2020-11-11
MKFLVFLGIITTVAAFHQECSLQSCTQHQPYVVDDPCPIHFYSKWYIRVGARKSAPLIELCVDEAGSKSPIQYIDIGNYTVSCSPFTINCQKPKLGSLVVRCSFYEDFLEYHDVRVVLDFI
>Entebbe_46_6/UG266/CS|19B|A.23.1|2020-11-11
MKFLVFLGIITTVAAFHQECSLQSCTQHQPYVVDDPCPIHFYSKWYIRVGARKSAPLIELCVDEAGSKSPIQYIDIGNYTVSCSPFTINCQKPKLGSLVVRCSFYEDFLEYHDVRVVLDFI
>Entebbe_46_4/UG265/CS|19B|A.23.1|2020-11-11
MKFLVFLGIITTVAAFHQECSLQSCTQHQPYVVDDPCPIHFYSKWYIRVGARKSAPLIELCVDEAGSKSPIQYIDIGNYTVSCSPFTINCQKPKLGSLVVRCSFYEDFLEYHDVRVVLDFI
>Entebbe_46_10/UG270/CS|19B|A.23.1|2020-11-13
MKFLVFLGIITTVAAFHQECSLQSCTQHQPYVVDDLCPIHFYSKWYIRVGARKSAPLIELCVDEAGSKSPIQYIDIGNYTVSCSPFTINCQKPKLGSLVVRCSFYEDFLEYHDVRVVLDFI
>Entebbe_46_11/UG271/CS|19B|A.23.1|2020-11-13
MKFLVFLGIITTVAAFHQECSLQSCTQHQPYVVDDPCPIHFYSKWYIRVGARKSAPLIELCVDEAGSKSPIQYIDIGNYTVSCSPFTINCQKPKLGSLVVRCSFYEDFLEYHDVRVVLDFI
>Entebbe_46_9/UG269/CS|19B|A.23.1|2020-11-13
MKFLVFLGIITTVAAFHQECSLQSCTQHQPYVVDDPCPIHFYSKWYIRVGARKSAPLIELCVDEAGSKSPIQYIDIGNYTVSCSPFTINCQKPKLGSLVVRCSFYEDFLEYHDVRVVLDFI
>Entebbe_46_8/UG268/CS|19B|A.23.1|2020-11-13
MKFLVFLGIITTVAAFHQECSLQSCTQHQPYVVDDPCPIHFYSKWYIRVGARKSAPLIELCVDEAGSKSPIQYIDIGNYTVSCSPFTINCQKPKLGSLVVRCSFYEDFLEYHDVRVVLDFI
>Entebbe_46_13/UG273/CS|19B|A.23.1|2020-11-14
MKFLVFLGIITTVAAFHQECSLQSCTQHQPYVVDDPCPIHFYSKWYIRVGARKSAPLIELCVDEAGSKSPIQYIDIGNYTVSCSPFTINCQKPKLGSLVVRCSFYEDFLEYHDVRVVLDFI
>Entebbe_46_14/UG274/CS|19B|A.23|2020-11-14
MKFLVFLGIITTVAAFHQECSLQSCTQHQPYVVDDPCPIHFYSKWYIRVGARKSAPLIELCVDEAGSKSPIQYIDIGNYTVSCSPFTINCQKPKLGSLVVRCSFYEDFLEYHDVRVVLDFI
>Entebbe_46_12/UG272/CS|19B|A.23.1|2020-11-14
MKFLVFLGIITTVAAFHQECSLQSCTQHQPYVVDDPCPIHFYSKWYIRVGARKSAPLIELCVDEAGSKSPIQYIDIGNYTVSCSPFTINCQKPKLGSLVVRCSFYEDFLEYHDVRVVLDFI
>Entebbe_46_15/UG275/CS|19B|A.23.1|2020-11-17
MKFLVFLGIITTVAAFHQECSLQSCTQHQPYVVDDPCPIHFYSKWYIRVGARKSAPLIELCVDEAGSKSPIQYIDIGNYTVSCSPFTINCQKPKLGSLVVRCSFYEDFLEYHDVRVVLDFI
>Entebbe_46_19/UG279/CS|19B|A.23.1|2020-12-06
MKFLVFLGIITTVAAFHQECSLQSCTQHQPYVVDDPCPIHFYSKWYIRVGARKSAPLIELCVDEAGSKSPIQYIDIGNYTVSCSPFTINCQKPKLGSLVVRCSFYEDFLEYHDVRVVLDFI
>Entebbe_46_16/UG276/CS|19B|A.23.1|2020-12-08
MKFLVFLGIITTVAAFHQECSLQSCTQHQPYVVDDPCPIHFYSKWYIRVGARKSAPLIELCVDEAGSKSPIQYIDIGNYTVSCSPFTINCQKPKLGSLVVRCSFYEDFLEYHYVRVVLDFI
>Entebbe_47_4/UG287/CS|19B|A.23.1|2020-12-08
MKFLVFLGIITTVAAFHQECSLQSCTQHQPYVVDDPCPIHFYSKWYIRVGARKSAPLIELCVDEAGSKSPIQYIDIGNYTVSCSPFTINCQKPKLGSLVVRCSFYEDFLEYHDVRVVLDFI
>Entebbe_46_22/UG282/CS|19B|A.23.1|2020-12-08
MKFLVFLGIITTVAAFHQECSLQSCTQHQPYVVDDPCPIHFYSKWYIRVGARKSAPLIELCVDEAGSKSPIQYIDIGNYTVSCSPFTINCQKPKLGSLVVRCSFYEDFLEYHDVRVVLDFI
>Entebbe_47_1/UG284/CS|19B|A.23|2020-12-08
MKFLVFLGIITTVAAFHQECSLQSCTQHQPYVVDDPCPIHFYSKWYIRVGARKSAPLIELCVDEAGSKSPIQYIDIGNYTVSCSPFTINCQKPKLGSLVVRCSFYEDFLEYHDVRVVLDFI
>Entebbe_46_18/UG278/CS|19B|A.23.1|2020-12-08
MKFLVFLGIITTVAAFHQECSLQSCTQHQPYVVDDPCPIHFYSKWYIRVGARKSAPLIELCVDEAGSKSPIQYIDIGNYTVSCSPFTINCQKPKLGSLVVRCSFYEDFLEYHDVRVVLDFI
>Entebbe_44_17/UG249/CS|19B|A.23.1|2020-12-08
MKFLVFLGIITTVAAFHQECSLQSCTQHQPYVVDDPCPIHFYSKWYIRVGARKSAPLIELCVDEAGSKSPIQYIDIGNYTVSCSPFTINCQKPKLGSLVVRCSFYEDFLEYHDVRVVLDFI
>Entebbe_46_17/UG277/CS|19B|A.23.1|2020-12-08
MKFLVFLGIITTVAAFHQECSLQSCTQHQPYVVDDPCPIHFYSKWYIRVGARKSAPLIELCVDEAGSKSPIQYIDIGNYTVSCSPFTINCQKPKLGSLVVRCSFYEDFLEYHDVRVVLDFI
>Entebbe_46_21/UG281/CS|19B|A.23.1|2020-12-08
MKFLVFLGIITTVAAFHQECSLQSCTQHQPYVVDDPCPIHFYSKWYIRVGARKSAPLIELCVDEAGSKSPIQYIDIGNYTVSCSPFTINCQKPKLGSLVVRCSFYEDFLEYHDVRVVLDFI
>Entebbe_47_2/UG285/CS|19B|A.23.1|2020-12-08
MKFLVFLGIITTVAAFHQECSLQSCTQHQPYVVDDPCPIHFYSKWYIRVGARKSAPLIELCVDEAGSKSPIQYIDIGNYTVSCSPFTINCQKPKLGSLVVRCSFYEDFLEYHDVRVVLDFI
>Entebbe_47_3/UG286/CS|19B|A.23.1|2020-12-08
MKFLVFLGIITTVAAFHQECSLQSCTQHQPYVVDDPCPIHFYSKWYIRVGARKSAPLIELCVDEAGSKSPIQYIDIGNYTVSCSPFTINCQKPKLGSLVVRCSFYEDFLEYHDVRVVLDFI
>Entebbe_47_12/UG294/CS|19B|A.23.1|2020-12-09
MKFLVFLGIITTVAAFHQECSLQSCTQHQPYVVDDPCPIHFYSKWYIRVGARKSAPLIELCVDEAGSKSPIQYIDIGNYTVSCSPFTINCQKPKLGSLVVRCSFYEDFLEYHDVRVVLDFI
>Entebbe_47_7/UG289/CS|19B|A.23.1|2020-12-09
MKFLVFLGIITTVAAFHQECSLQSCTQHQPYVVDDPCPIHFYSKWYIRVGARKSAPLIELCVDEAGSKSPIQYIDIGNYTVSCSPFTINCQKPKLGSLVVRCSFYEDFLEYHDVRVVLDFI
>Entebbe_47_9/UG291/CS|19B|A.23.1|2020-12-09
MKFLVFLGIITTVAAFHQECSLQSCTQHQPYVVDDPCPIHFYSKWYIRVGARKSAPLIELCVDEAGSKSPIQYIDIGNYTVSCSPFTINCQKPKLGSLVVRCSFYEDFLEYHDVRVVLDFI
>Entebbe_47_8/UG290/CS|19B|A.23.1|2020-12-09
MKFLVFLGIITTVAAFHQECSLQSCTQHQPYVVDDPCPIHFYSKWYIRVGARKSAPLIELCVDEAGSKSPIQYIDIGNYTVSCSPFTINCQKPKLGSLVVRCSFYEDFLEYHDVRVVLDFI
>Entebbe_47_14/UG296/CS|19B|A.23.1|2020-12-10
MKFLVFLGIITTVAAFHQECSLQSCTQHQPYVVDDPCPIHFYSKWYIRVGARKSAPLIELCVDEAGSKSPIQYIDIGNYTVSCSPFTINCQKPKLGSLVVRCSFYEDFLEYHDVRVVLDFI
>Entebbe_47_13/UG295/CS|19B|A.23.1|2020-12-10
MKFLVFLGIITTVAAFHQECSLQSCTQHQPYVVDDPCPIHFYSKWYIRVGARKSAPLIELCVDEAGSKSPIQYIDIGNYTVSCSPFTINCQKPKLGSLVVRCSFYEDFLEYHDVRVVLDFI
>Entebbe_47_20/UG302/CS|19B|A.23.1|2020-12-11
MKFLVFLGIITTVAAFHQECSLQSCTQHQPYVVDDPCPIHFYSKWYIRVGARKSAPLIELCVDEAGSKSPIQYIDIGNYTVSCSPLTINCQKPKLGSLVVRCSFYEDFLEYHDVRVVLDFI
>Entebbe_47_16/UG298/CS|19B|A.23.1|2020-12-11
MKFLVFLGIITTVAAFHQECSLQSCTQHQPYVVDDPCPIHFYSKWYIRVGARKSAPLIELCVDEAGSKSPIQYIDIGNYTVSCSPFTINCQKPKLGSLVVRCSFYEDFLEYHYVRVVLDFI
>Entebbe_47_15/UG297/CS|19B|A.23.1|2020-12-11
MKFLVFLGIITTVAAFHQECSLQSCTQHQPYVVDDPCPIHFYSKWYIRVGARKSAPLIELCVDEAGSKSPIQYIDIGNYTVSCSPFTINCQKPKLGSLVVRCSFYEDFLEYHDVRVVLDFI
>Entebbe_47_17/UG299/CS|19B|A.23.1|2020-12-11
MKFLVFLGIITTVAAFHQECSLQSCTQHQPYVVDDPCPIHFYSKWYIRVGARKSAPLIELCVDEAGSKSPIQYIDIGNYTVSCSPFTINCQKPKLGSLVVRCSFYEDFLEYHDVRVVLDFI
>Entebbe_47_18/UG300/CS|19B|A.23.1|2020-12-11
MKFLVFLGIITTVAAFHQECSLQSCTQHQPYVVDDPCPIHFYSKWYIRVGARKSAPLIELCVDEAGSKSPIQYIDIGNYTVSCSPFTINCQKPKLGSLVVRCSFYEDFLEYHDVRVVLDFI
>Entebbe_47_11/UG293/CS|19B|A.23.1|2020-12-11
MKFLVFLGIITTVAAFHQECSLQSCTQHQPYVVDDPCPIHFYSKWYIRVGARKSAPLIELCVDEAGSKSPIQYIDIGNYTVSCSPFTINCQKPKLGSLVVRCSFYEDFLEYHDVRVVLDFI
>Entebbe_47_19/UG301/CS|19B|A.23.1|2020-12-11
MKFLVFLGIITTVAAFHQECSLQSCTQHQPYVVDDPCPIHFYSKWYIRVGARKSAPLIELCVDEAGSKSPIQYIDIGNYTVSCSPFTINCQKPKLGSLVVRCSFYEDFLEYHDVRVVLDFI
>Entebbe_47_21/UG303/CS|19B|A.23.1|2020-12-11
MKFLVFLGIITTVAAFHQECSLQSCTQHQPYVVDDPCPIHFYSKWYIRVGARKSAPLIELCVDEAGSKSPIQYIDIGNYTVSCSPFTINCQKPKLGSLVVRCSFYEDFLEYHDVRVVLDFI
>Entebbe_47_10/UG292/CS|19B|A.23.1|2020-12-11
MKFLVFLGIITTVAAFHQECSLQSCTQHQPYVVDDPCPIHFYSKWYIRVGARKSAPLIELCVDEAGSKSPIQYIDIGNYTVSCSPFTINCQKPKLGSLVVRCSFYEDFLEYHDVRVVLDFI
>Entebbe_47_22/UG304/CS|19B|A.23.1|2020-12-13
MKFLVFLGINTTVAAFHQECSLQSCTQHQPYVVDDPCPIHFYSKWYIRVGARKSAPLIELCVDEAGSKSPIQYIDIGNYTVSCSLFTINCQKPKLGSLVVRCSFYEDFLEYHDVRVVLDFI
>Entebbe_49_6/UG332/CS|19B|A.23.1|2020-12-18
MKFLVFLGIITTVAAFHQECSLQSCTQHQPYVVDDPCPIHFYSKWYIRVGARKSAPLIELCVDEAGSKSPIQYIDIGNYTVSCSPFTINCQKPKLGSLVVRCSFYEDFLEYHDVRVVLDFI
>Entebbe_49_8/UG334/CS|19B|A.23.1|2020-12-20
MKFLVFLGIITTVAAFHQECSLQSCTQHQPYVVDDPCPIHFYSKWYIRVGARKSAPLIELCVDEAGSKSPIQYIDIGNYTVSCSPFTINCQKPKLGSLVVRCSFYEDFLEYHDVRVVLDFI
>Entebbe_49_17/UG343/CS|19B|A.23.1|2020-12-20
MKFLVFLGIITTVAAFHQECSLQSCTQHQPYVVDDPCPIHFYSKWYIRVGARKSAPLIELCVDEAGSKSPIQYIDIGNYTVSCSPFTINCQKPKLGSLVVRCSFYEDFLEYHDVRVVLDFI
>Entebbe_49_16/UG342/CS|19B|A.23.1|2020-12-20
MKFLVFLGIITTVAAFHQECSLQSCTQHQPYVVDDPCPIHFYSKWYIRVGARKSAPLIELCVDEAGSKSPIQYIDIGNYTVSCSPFTINCQKPKLGSLVVRCSFYEDFLEYHDVRVVLDFI
>Entebbe_49_13/UG339/CS|19B|A.23.1|2020-12-20
MKFLVFLGIITTVAAFHQECSLQSCTQHQPYVVDDPCPIHFYSKWYIRVGARKSAPLIELCVDEAGSKSPIQYIDIGNYTVSCSPFTINCQKPKLGSLVVRCSFYEDFLEYHDVRVVLDFI
>Entebbe_49_15/UG341/CS|19B|A.23.1|2020-12-20
MKFLVFLGIITTVAAFHQECSLQSCTQHQPYVVDDPCPIHFYSKWYIRVGARKSAPLIELCVDEAGSKSPIQYIDIGNYTVSCSPFTINCQKPKLGSLVVRCSFYEDFLEYHDVRVVLDFI
>Entebbe_49_1/UG328/CS|19B|A.23|2020-12-20
MKFLVFLGIITTVAAFHQECSLQSCTQHQPYVVDDPCPIHFYSKWYIRVGARKSAPLIELCVDEAGSKSPIQYIDIGNYTVSCSPFTINCQKPKLGSLVVRCSFYEDFLEYHDVRVVLDFX
>Entebbe_49_18/UG344/CS|19B|A.23.1|2020-12-20
MKFLVFLGIITTVAAFHQECSLQSCTQHQPYVVDDPCPIHFYSKWYIRVGARKSAPLIELCVDEAGSKSPIQYIDIGNYTVSCSPFTINCQKPKLGSLVVRCSFYEDFLEYHDVRVVLDFI
>Entebbe_49_3/UG330/CS|19B|A.23.1|2020-12-21
MKFLVFLGIITTVAAFHQECSLQSCTQHQPYVVDDPCPIHFYSKWYIRVGARKSAPLIELCVDEAGSKSPIQYIDIGNYTVSCSPFTINCQKPKLGSLVVRCSFYEDFLEYHDVRVVLDFI
>Entebbe_49_4/UG331/CS|19B|A.23|2020-12-21
MKFLVFLGIITTVAAFHQECSLQSCTQHQPYVVDDPCPIHFYSKWYIRVGARKSAPLIELCVDEAGSKSPIQYIDIGNYTVSCSPFTINCQKPKLGSLVVRFSFYEDFLEYHDVRVVLDFI
>Entebbe_49_11/UG337/CS|19B|A.23.1|2020-12-22
MKFLVFLGIITTVAAFHQECSLQSCTQHQPYVVDDPCPIHFYSKWYIRVGARKSAPLIELCVDEAGSKSPIQYIDIGNYTVSCSPFTINCQKPKLGSLVVRCSFYEDFLEYHDVRVVLDFI
>Entebbe_49_14/UG340/CS|19B|A.23.1|2020-12-22
MKFLVFLGIITTVAAFHQECSLQSCTQHQPYVVDDPCPIHFYSKWYIRVGARKSAPLIELCVDEAGSKSPIQYIDIGNYTVSCSPFTINCQKPKLGSLVVRCSFYEDFLEYHDVRVVLDFI
>Entebbe_49_7/UG333/CS|19B|A.23.1|2020-12-22
MKFLVFLGIITTVAAFHQECSLQSCTQHQPYVVDDPCPIHFYSKWYIRVGARKSAPLIELCVDEAGSKSPIQYIDIGNYTVSCSPFTINCQKPKLGSLVVRCSFYEDFLEYHDVRVVLDFI
>Entebbe_49_10/UG336/CS|19B|A.23.1|2020-12-22
MKFLVFLGIITTVAAFHQECSLQSCTQHQPYVVDDPCPIHFYSKWYIRVGARKSAPLIELCVDEAGSKSPIQYIDIGNYTVSCSPFTINCQKPKLGSLVVRCSFYEDFLEYHDVRVVLDFI
>Entebbe_49_9/UG335/CS|19B|A.23.1|2020-12-22
MKFLVFLGIITTVAAFHQECSLQSCTQHQPYVVDDPCPIHFYSKWYIRVGARKSAPLIELCVDEAGSKSPIQYIDIGNYTVSCSPFTINCQKPKLGSLVVRCSFYEDFLEYHDVRVVLDFI
>Entebbe_49_2/UG329/CS|19B|A.23.1|2020-12-22
MKFLVFLGIITTVAAFHQECSLQSCTQHQPYVVDDPCPIHFYSKWYIRVGARKSAPLIELCVDEAGSKSPIQYIDIGNYTVSCSPFTINCQKPKLGSLVVRCSFYEDFLEYHDVRVVLDFI
>Entebbe_49_12/UG338/CS|19B|A.23.1|2020-12-24
MKFLVFLGIITTVAAFHQECSLQSCTQHQPYVVDDPCPIHFYSKWYIRVGARKSAPLIELCVDEAGSKSPIQYIDIGNYTVSCSPFTINCQKPKLGSLVVRCSFYEDFLEYHDVRVVLDFI
>Entebbe_40_2/UG166/CS|19B|A.23.1|2020-12-26
MKFLVFLGIITTVAAFHQECSLQSCTQHQPYVVDDPCPIHFYSKWYIRVGARKSAPLIELCVDEAGSKSPIQYIDIGNYTVSCSPFTINCQKPKLGSLVVRCSFYEDFLEYHDVRVVLDFI
>Entebbe_40_1/UG165/CS|19B|A.23.1|2020-12-26
MKFLVFLGIITTVAAFHQECSLQSCTQHQPYVVDDPCPIHFYSKWYIRVGARKSAPLIELCVDEAGSKSPIQYIDIGNYTVSCSPFTINCQKPKLGSLVVRCSFYEDFLEYHDVRVVLDFI
>Entebbe_40_4/UG168/CS|19B|A.23.1|2020-12-27
MKFLVFLGIITTVAAFHQECSLQSCTQHQPYVVDDPCPIHFYSKWYIRVGARKSAPLIELCVDEAGSKSPIQYIDIGNYTVSCSPFTINCQKPKLGSLVVRCSFYEDFLEYHDVRVVLDFI
>Entebbe_40_7/UG170/CS|19B|A.23.1|2020-12-27
MKFLVFLGIITTVAAFHQECSLQSCTQHQPYVVDDPCPIHFYSKWYIRVGARKSAPLIELCVDEAGSKSPIQYIDIGNYTVSCSPFTINCQKPKLGSLVVRCSFYEDFLEYHDVRVVLDFI
>Entebbe_40_3/UG167/CS|19B|A.23.1|2020-12-27
MKFLVFLGIITTVAAFHQECSLQSCTQHQPYVVDDPCPIHFYSKWYIRVGARKSAPLIELCVDEAGSKSPIQYIDIGNYTVSCSPFTINCQKPKLGSLVVRCSFYEDFLEYHDVRVVLDFI
>Entebbe_40_9/UG172/CS|19B|A.23.1|2020-12-27
MKFLVFLGIITTVAAFHQECSLQSCTQHQPYVVDDPCPIHFYSKWYIRVGARKSAPLIELCVDEAGSKSPIQYIDIGNYTVSCSPFTINCQKPKLGSLVVRCSFYEDFLEYHDVRVVLDFI
>Entebbe_40_8/UG171/CS|19B|A.23.1|2020-12-27
MKFLVFLGIITTVAAFHQECSLQSCTQHQPYVVDDPCPIHFYSKWYIRVGARKSAPLIELCVDEAGSKSPIQYIDIGNYTVSCSPFTINCQKPKLGSLVVRCSFYEDFLEYHDVRVVLDFI
>Entebbe_40_11/UG174/CS|19B|A.23.1|2020-12-27
MKFLVFLGIITTVAAFHQECSLQSCTQHQPYVVDDSCPIHFYSKWYIRVGARKSAPLIELCVDEAGSKSPIQYIDIGNYTVSCSPFTINCQKPKLGSLVVRCSFYEDFLEYHDVRVVLDFI
>Entebbe_40_12/UG175/CS|19B|A.23.1|2020-12-27
MKFLVFLGIITTVAAFHQECSLQSCTQHQPYVVDDPCPIHFYSKWYIRVGARKSAPLIELCVDEAGSKSPIQYIDIGNYTVSCSPFTINCQKPKLGSLVVRCSFYEDFLEYHDVRVVLDFI
>Entebbe_40_14/UG177/CS|19B|A.23.1|2020-12-27
MKFLVFLGIITTVAAFHQECSLQSCTQHQPYVVDDPCPIHFYSKWYIRVGARKSAPLIELCVDEAGSKSPIQYIDIGNYTVSCSPFTINCQKPKLGSLVVRCSFYEDFLEYHDVRVVLDFI
>Entebbe_40_10/UG173/CS|19B|A.23|2020-12-27
MKFLVFLGIITTVAAFHQECSLQSCTQHQPYVVDDPCPIHFYSKWYIRVGARKSAPLIELCVDEAGSKSPIQYIDIGNYTVSCSPFTINCQKPKLGSLVVRCSFYEDFLEYHDVRVVLDFI
>Entebbe_40_6/UG169/CS|19B|A.23.1|2020-12-27
MKFLVFLGIITTVAAFHQECSLQSCTQHQPYVVDDPCPIHFYSKWYIRVGARKSAPLIELCVDEAGSKSPIQYIDIGNYTVSCSPFTINCQKPKLGSLVVRCSFYEDFLEYHDVRVVLDFI
>Entebbe_42_16/UG207/CS|19B|A.23.1|2020-12-28
MKFLVFLGIITTVAAFHQECSLQSCTQHQPYVVDDPCPIHFYSKWYIRVGARKSAPLIELCVDEAGSKSPIQYIDIGNYTVSCSPFTINCQKPKLGSLVVRCSFYEDFLEYHDVRVVLDFI
>Entebbe_42_15/UG206/CS|19B|A.23.1|2020-12-28
MKFLVFLGIITTVAAFHQECSLQSCTQHQPYVVDDPCPIHFYSKWYIRVGARKSAPLIELCVDEAGSKSPIQYIDIGNYTVSCSPFTINCQKPKLGSLVVRCSFYEDFLEYHDVRVVLDFI
>Entebbe_42_18/UG209/CS|19B|A.23.1|2020-12-28
MKFLVFLGIITTVAAFHQECSLQSCTQHQPYVVDDPCPIHFYSKWYIRVGARKSAPLIELCVDEAGSKSPIQYIDIGNYTVSCSPFTINCQKPKLGSLVVRCSFYEDFLEYHDVRVVLDFI
>Entebbe_42_20/UG211/CS|19B|A.23.1|2020-12-28
MKFLVFLGIITTVAAFHQECSLQSCTQHQPYVVDDPCPIHFYSKWYIRVGARKSAPLIELCVDEAGSKSPIQYIDIGNYTVSCSPFTINCQKPKLGSLVVRCSFYEDFLEYHDVRVVLDFI
>Entebbe_42_23/UG214/CS|19B|A.23.1|2020-12-28
MKFLVFLGIITTVAAFHQECSLQSCTQHQPYVVDDPCPIHFYSKWYIRVGARKSAPLIELCVDEAGSKSPIQYIDIGNYTVSCSPFTINCQKPKLGSLVVRCSFYEDFLEYHDVRVVLDFI
>Entebbe_40_18/UG181/CS|19B|A.23.1|2020-12-28
MKFLVFLGIITTVAAFHQECSLQSCTQHQPYVVDDPCPIHFYSKWYIRVGARKSAPLIELCVDEAGSKSPIQYIDIGNYTVSCSPFTINCQKPKLGSLVVRCSFYEDFLEYHDVRVVLDFI
>Entebbe_40_19/UG182/CS|19B|A.23.1|2020-12-28
MKFLVFLGIITTVAAFHQECSLQSCTQHQPYVVDDPCPIHFYSKWYIRVGARKSAPLIELCVDEAGSKSPIQYIDIGNYTVSCSPFTINCQKPKLGSLVVRCSFYEDFLEYHDVRVVLDFI
>Entebbe_42_17/UG208/CS|19B|A.23.1|2020-12-28
MKFLVFLGIITTVAAFHQECSLQSCTQHQPYVVDDPCPIHFYSKWYIRVGARKSAPLIELCVDEAGSKSPIQYIDIGNYTVSCSPFTINCQKPKLGSLVVRCSFYEDFLEYHDVRVVLDFI
>Entebbe_40_16/UG179/CS|19B|A.23.1|2020-12-28
MKFLVFLGIITTVAAFHQECSLQSCTQHQPYVVDDSCPIHFYSKWYIRVGARKSAPLIELCVDEAGSKSPIQYIDIGNYTVSCSPFTINCQKPKLGSLVVRCSFYEDFLEYHDVRVVLDFI
>Entebbe_42_22/UG213/CS|19B|A.23.1|2020-12-28
MKFLVFLGIITTVAAFHQECSLQSCTQHQPYVVDDPCPIHFYSKWYIRVGARKSAPLIELCLDEAGSKSPIQYIDIGNYTVSCSPFTINCQKPKLGSLVVRCSFYEDFLEYHDVRVVLDFI
>Entebbe_42_19/UG210/CS|19B|A.23.1|2020-12-28
MKFLVFLGIITTVAAFHQECSLQSCTQHQPYVVDDPCPIHFYSKWYIRVGARKSAPLIELCVDEAGSKSPIQYIDIGNYTVSCSPFTINCQKPKLGSLVVRCSFYEDFLEYHDVRVVLDFI
>Entebbe_40_17/UG180/CS|19B|A.23.1|2020-12-28
MKFLVFLGIITTVAAFHQECSLQSCTQHQPYVVDDPCPIHFYSKWYIRVGARKSAPLIELCVDEAGSKSPIQYIDIGNYTVSCSPFTINCQKPKLGSLVVRCSFYEDFLEYHDVRVVLDFI
>Entebbe_40_20/UG183/CS|19B|A.23.1|2020-12-28
MKFLVFLGIITTVAAFHQECSLQSCTQHQPYVVDDPCPIHFYSKWYIRVGARKSAPLIELCVDEAGSKSPIQYIDIGNYTVSCSPFTINCQKPKLGSLVVRCSFYEDFLEYHDVRVVLDFI
>Entebbe_40_15/UG178/CS|19B|A.23.1|2020-12-28
MKFLVFLGIITTVAAFHQECSLQSCTQHQPYVVDDPCPIHFYSKWYIRVGARKSAPLIELCVDEAGSKSPIQYIDIGNYTVSCSPFTINCQKPKLGSLVVRCSFYEDFLEYHDVRVVLDFI
>Entebbe_41_7/UG184/CS|19B|A.23.1|2020-12-29
MKFLVFLGIITTVAAFHQECSLQSCTQHQPYVVDDPCPIHFYSKWYIRVGARKSAPLIELCVDEAGSKSPIQYIDIGNYTVSCSPFTINCQKPKLGSLVVRCSFYEDFLEYHDVRVVLDFI
>Entebbe_41_8/UG185/CS|19B|A.23.1|2020-12-29
MKFLVFLGIITTVAAFHQECSLQSCTQHQPYVVDDPCPIHFYSKWYIRVGARKSAPLIELCVDEAGSKSPIQYIDIGNYTVSCSPFTINCQKPKLGSLVVRCSFYEDFLEYHDVRVVLDFI
>Entebbe_41_9/UG186/CS|19B|A.23.1|2020-12-29
MKFLVFLGIITTVAAFHQECSLQSCTQHQPYVVDDPCPIHFYSKWYIRVGARKSAPLIELCVDEAGSKSPIQYIDIGNYTVSCSPFTINCQKPKLGSLVVRCSFYEDFLEYHDVRVVLDFI
>Entebbe_41_10/UG187/CS|19B|A.23.1|2020-12-29
MKFLVFLGIITTVAAFHQECSLQSCTQHQPYVVDDPCPIHFYSKWYIRVGARKSAPLIELCVDEAGSKSPIQYIDIGNYTVSCSPFTINCQKPKLGSLVVRCSFYEDFLEYHDVRVVLDFI
>Entebbe_41_16/UG193/CS|19B|A.23.1|2020-12-30
MKFLVFLGIITTVAAFHQECSLQSCTQHQPYVVDDPCPIHFYSKWYIRVGARKSAPLIELCVDEAGSKSPIQYIDIGNYTVSCSPFTINCQKPKLGSLVVRCSFYEDFLEYHDVRVVLDFI
>Entebbe_41_15/UG192/CS|19B|A.23.1|2020-12-30
MKFLVFLGIITTVAAFHQECSLQSCTQHQPYVVDDPCPIHFYSKWYIRVGARKSAPLIELCVDEAGSKSPIQYIDIGNYTVSCSPFTINCQKPKLGSLVVRCSFYEDFLEYHYVRVVLDFI
>Entebbe_41_11/UG188/CS|19B|A.23.1|2020-12-30
MKFLVFLGIITTVAAFHQECSLQSCTQHQPYVVDDPCPIHFYSKWYIRVGARKSAPLIELCVDEAGSKSPIQYIDIGNYTVSCSPFTINCQKPKLGSLVVRCSFYEDFLEYHDVRVVLDFI
>Entebbe_41_14/UG191/CS|19B|A.23.1|2020-12-30
MKFLVFLGIITTVAAFHQECSLQSCTQHQPYVVDDPCPIHFYSKWYIRVGARKSAPLIELCVDEAGSKSPIQYIDIGNYTVSCSPFTINCQKPKLGSLVVRCSFYEDFLEYHDVRVVLDFI
>Entebbe_41_18/UG195/CS|19B|A.23.1|2020-12-31
MKFLVFLGIITTVAAFHQECSLQSCTQHQPYVVDDPCPIHFYSKWYIRVGARKSAPLIELCVDEAGSKSPIQYIDIGNYTVSCSPFTINCQKPKLGSLVVRCSFYEDFLEYHDVRVVLDFI
>Entebbe_41_17/UG194/CS|19B|A.23.1|2020-12-31
MKFLVFLGIIITVAAFHQECSLQSCTQHQPYVVDDPCPIHFYSKWYIRVGARKSAPLIELCVDEAGSKSPIQYIDIGNYTVSCSPFTINCQKPKLGSLVVRCSFYEDFLEYHDVRVVLDFI
>Entebbe_41_20/UG197/CS|19B|A.23.1|2020-12-31
MKFLVFLGIITTVAAFHQECSLQSCTQHQPYVVDDPCPIHFYSKWYIRVGARKSAPLIELCVDEAGSKSPIQYIDIGNYTVSCSPFTINCQKPKLGSLVVRCSFYEDFLEYHDVRVVLDFI
>Entebbe_41_21/UG198/CS|19B|A.23.1|2020-12-31
MKFLVFLGIITTVAAFHQECSLQSCTQHQPYVVDDPCPIHFYSKWYIRVGARKSAPLIELCVDEAGSKSPIQYIDIGNYTVSCSPFTINCQKPKLGSLVVRCSFYEDFLEYHDVRVVLDFI
>Entebbe_41_12/UG189/CS|19B|A.23.1|2020-12-31
MKFLVFLGIITTVAAFHQECSLQSCTQHQPYVVDDPCPIHFYSKWYIRVGARKSAPLIELCVDEAGSKSPIQYIDIGNYTVSCSPFTINCQKPKLGSLVVRCSFYEDFLEYHDVRVVLDFX
>Entebbe_41_19/UG196/CS|19B|A.23.1|2020-12-31
MKFLVFLGIITTVAAFHQECSLQSCTQHQPYVVDDPCPIHFYSKWYIRVGARKSAPLIELCVDEAGSKSPIQYIDIGNYTVSCSPFTINCQKPKLGSLVVRCSFYEDFLEYHDVRVVLDFI
>Entebbe_41_13/UG190/CS|19B|A.23.1|2020-12-31
MKFLVFLGIITTVAAFHQECSLQSCTQHQPYVVDDPCPIHFYSKWYIRVGARKSAPLIELCVDEAGSKSPIQYIDIGNYTVSCSPFTINCQKPKLGSLVVRCSFYEDFLEYHDVRVVLDFI
>Entebbe_41_23/UG200/CS|19B|A.23.1|2020-12-31
MKFLVFLGIITTVAAFHQECSLQSCTQHQPYVVDDSCPIHFYSKWYIRVGARKSAPLIELCVDEAGSKSPIQYIDIGNYTVSCSPFTINCQKPKLGSLVVRCSFYEDFLEYHDVRVVLDFI
>Entebbe_41_22/UG199/CS|19B|A.23.1|2020-12-31
MKFLVFLGIITTVAAFHQECSLQSCTQHQPYVVDDPCPIHFYSKWYIRVGARKSAPLIELCVDEAGSKSPIQYIDIGNYTVSCSPFTINCQKPKLGSLVVRCSFYEDFLEYHDVRVVLDFI
>Entebbe_42_12/UG203/CS|19B|A.23.1|2021-01-01
MKFLVFLGIITTVAAFHQECSLQSCTQHQPYVVDDPCPIHFYSKWYIRVGARKSAPLIELCVDEAGSKSPIQYIDIGNYTVSCSPFTINCQKPKLGSLVVRCSFYEDFLEYHDVRVVLDFI
>Entebbe_42_10/UG201/CS|19B|A.23.1|2021-01-01
MKFLVFLGIITTVAAFHQECSLQSCTQHQPYVVDDPCPIHFYSKWYIRVGARKSAPLIELCVDEAGSKSPIQYIDIGNYTVSCSPFTINCQKPKLGSLVVRCSFYEDFLEYHDVRVVLDFI
>Entebbe_42_11/UG202/CS|19B|A.23.1|2021-01-01
MKFLVFLGIITTVAAFHQECSLQSCTQHQPYVVDDPCPIHFYSKWYIRVGARKSAPLIELCVDEAGSKSPIQYIDIGNYTVSCSPFTINCQKPKLGSLVVRCSFYEDFLEYHDVRVVLDFI
>Entebbe_42_14/UG205/CS|19B|A.23.1|2021-01-02
MKFLVFLGIITTVAAFHQECSLQSCTQHQPYVVDDPCPIHFYSKWYIRVGARKSAPLIELCVDEAGSKSPIQYIDIGNYTVSCSPFTINCQKPKLGSLVVRCSFYEDFLEYHDVRVVLDFI
>Entebbe_42_13/UG204/CS|19B|A.23.1|2021-01-02
MKFLVFLGIITTVAAFHQECSLQSCTQHQPYVVDDPCPIHFYSKWYIRVGARKSAPLIELCVDEAGSKSPIQYIDIGNYTVSCSPFTINCQKPKLGSLVVRCSFYEDFLEYHDVRVVLDFI
>Entebbe_43_11/UG224/CS|19B|A.23.1|2021-01-18
MKFLVFLGIITTVAAFHQECSLQSCTQHQPYVVDDPCPIHFYSKWYIRVGARKSAPLIELCVDEAGSKSPIQYIDIGNYTVSCSPFTINCQKPKLGSLVVRCSFYEDFLEYHDVRVVLDFI
>Entebbe_43_8/UG221/CS|19B|A.23.1|2021-01-19
MKFLVFLGIITTVAAFHQECSLQSCTQHQPYVVDDPCPIHFYSKWYIRVGARKSAPLIELCVDEAGSKSPIQYIDIGNYTVSCSPFTINCQKPKLGSLVVRCSFYEDFLEYHDVRVVLDFI
>Entebbe_43_9/UG222/CS|19B|A.23.1|2021-01-19
MKFLVFLGIITTVAAFHQECSLQSCTQHQPYVVDDPCPIHFYSKWYIRVGARKSAPLIELCVDEAGSKSPIQYIDIGNYTVSCSPFTINCQKPKLGSLVVRCSFYEDFLEYHDVRVVLDFI
>Entebbe_43_7/UG220/CS|19B|A.23.1|2021-01-19
MKFLVFLGIITTVAAFHQECSLQSCTQHQPYVVDDPCPIHFYSKWYIRVGARKSAPLIELCVDEAGSKSPIQYIDIGNYTVSCSPFTINCQKPKLGSLVVRCSFYEDFLEYHDVRVVLDFI
>Entebbe_43_12/UG225/CS|19B|A.23.1|2021-01-19
MKFLVFLGIITTVAAFHQECSLQSCTQHQPYVVDDPCPIHFYSKWYIRVGARKSAPLIELCVDEAGSKSPIQYIDIGNYTVSCSPFTINCQKPKLGSLVVRCSFYEDFLEYHDVRVVLDFI
>Entebbe_43_10/UG223/CS|19B|A.23.1|2021-01-19
MKFLVFLGIITTVAAFHQECSLQSCTQHQPYVVDDPCPIHFYSKWYIRVGARKSAPLIELCVDEAGSKSPIQYIDIGNYTVSCSPFTINCQKPKLGSLVVRCSFYEDFLEYHDVRVVLDFI
>Entebbe_43_6/UG219/CS|19B|A.23.1|2021-01-19
MKFLVFLGIITTVAAFHQECSLQSCTQHQPYVVDDPCPIHFYSKWYIRVGARKSAPLIELCVDEAGSKSPIQYIDIGNYTVSCSPFTINCQKPKLGSLVVRCSFYEDFLEYHDVRVVLDFI
>Entebbe_43_13/UG226/CS|19B|A.23.1|2021-01-20
MKFLVFLGIITTVAAFHQECSLQSCTQHQPYVVDDPCPIHFYSKWYIRVGARKSAPLIELCVDEAGSKSPIQYIDIGNYTVSCSPFTINCQKPKLGSLVVRCSFYEDFLEYHDVRVVLDFI
>Entebbe_43_1/UG215/CS|19B|A.23.1|2021-01-21
MKFLVFLGIITTVAAFHQECSLQSCTQHQPYVVDDPCPIHFYSKWYIRVGARKSAPLIELCVDEAGSKSPIQYIDIGNYTVSCSPFTINCQKPKLGSLVVRCSFYEDFLEYHDVRVVLDFI
>Entebbe_43_14/UG227/CS|19B|A.23.1|2021-01-21
MKFLVFLGIITTVAAFHQECSLQSCTQHQPYVVDDPCPIHFYSKWYIRVGARKSAPLIELCVDEAGSKSPIQYIDIGNYTVSCSPFTINCQKPKLGSLVVRCSFYEDFLEYHDVRVVLDFI
>Entebbe_43_2/UG216/CS|19B|A.23.1|2021-01-22
MKFLVFLGIITTVAAFHQECSLQSCTQHQPYVVDDPCPIHFYSKWYIRVGARKSAPLIELCVDEAGSKSPIQYIDIGNYTVSCSPFTINCQKPKLGSLVVRCSFYEDFLEYHDVRVVLDFI
>Entebbe_43_3/UG217/CS|19B|A.23.1|2021-01-22
MKFLVFLGIITTVAAFHQECSLQSCTQHQPYVVDDPCPIHFYSKWYIRVGARKSAPLIELCVDEAGSKSPIQYIDIGNYTVSCSPFTINCQKPKLGSLVVRCSFYEDFLEYHDVRVVLDFI
>Entebbe_43_4/UG218/CS|19B|A.23.1|2021-01-23
MKFLVFLGIITTVAAFHQECSLQSCTQHQPYVVDDPCPIHFYSKWYIRVGARKSAPLIELCVDEAGSKSPIQYIDIGNYTVSCSPFTINCQKPKLGSLVVRCSFYEDFLEYHDVRVVLDFI
