# Supplementary material for: Emergence and spread of a SARS-CoV-2 lineage A variant (A.23.1) with altered spike protein in Uganda
Source: Nat Microbiol. 2021 Jun 23;6(8):1094–101. doi: 10.1038/s41564-021-00933-9 (PMC8318884; doi:10.1038/s41564-021-00933-9)
Supplement: Source Data Extended Data Fig. 5 — Data tables for Extended Data Fig. 5a,b. [file 41564_2021_933_MOESM11_ESM.zip]

Archive with 6 entries (5 files):
- Ext_Data_Figure_5_source_data/
- __MACOSX/._Ext_Data_Figure_5_source_data
- Ext_Data_Figure_5_source_data/Ext_Data_Figure_5a_source_data.csv
- __MACOSX/Ext_Data_Figure_5_source_data/._Ext_Data_Figure_5a_source_data.csv
- Ext_Data_Figure_5_source_data/Ext_Data_Figure_5b_source_data.csv
- __MACOSX/Ext_Data_Figure_5_source_data/._Ext_Data_Figure_5b_source_data.csv
