# Supplementary material for: Emergence and spread of a SARS-CoV-2 lineage A variant (A.23.1) with altered spike protein in Uganda
Source: Nat Microbiol. 2021 Jun 23;6(8):1094–101. doi: 10.1038/s41564-021-00933-9 (PMC8318884; doi:10.1038/s41564-021-00933-9)
Supplement: Source Data Extended Data Fig. 5 — Data tables for Extended Data Fig. 5a,b. [file 41564_2021_933_MOESM11_ESM.zip › Ext_Data_Figure_5_source_data/Ext_Data_Figure_5a_source_data.csv]

District	Total_cases	Perc_cases	Genome_count	Perc_genomes
Kampala	16398	56.25578922	150	44.37869822
Wakiso	2907	9.97289787	17	5.029585799
Luwero	739	2.535249923	4	1.183431953
Amuru	728	2.497512779	21	6.213017751
Mbarara	664	2.277951216	1	0.295857988
Tororo	594	2.037805757	10	2.958579882
Masaka	589	2.02065251	4	1.183431953
Kasese	541	1.855981337	0	0
Jinja	533	1.828536142	7	2.071005917
Gulu	459	1.574668085	7	2.071005917
Kabarole	343	1.176712752	0	0
Moroto	338	1.159559505	5	1.479289941
Mukono	318	1.090946516	0	0
Mbale	312	1.07036262	5	1.479289941
Buikwe	298	1.022333528	1	0.295857988
Kiryandongo	276	0.94685924	0	0
Pader	254	0.871384953	0	0
Kitgum	253	0.867954304	31	9.171597633
Soroti	232	0.795910666	6	1.775147929
Kabale	232	0.795910666	0	0
Lira	185	0.634670143	1	0.295857988
Arua	152	0.521458712	6	1.775147929
Kyotera	141	0.483721568	0	0
Butaleja	134	0.459707023	2	0.591715976
Namisindwa	133	0.456276373	3	0.887573964
Kikuube	110	0.377371436	0	0
