# Supplementary material for: Emergence and spread of a SARS-CoV-2 lineage A variant (A.23.1) with altered spike protein in Uganda
Source: Nat Microbiol. 2021 Jun 23;6(8):1094–101. doi: 10.1038/s41564-021-00933-9 (PMC8318884; doi:10.1038/s41564-021-00933-9)
Supplement: Source Data Extended Data Fig. 5 — Data tables for Extended Data Fig. 5a,b. [file 41564_2021_933_MOESM11_ESM.zip › Ext_Data_Figure_5_source_data/Ext_Data_Figure_5b_source_data.csv]

District	Genomes	Long	Lat	HA	VA	Color	name
Adjumani	4	3.364783439	31.78166613	left	bottom	#2ca9e1	blue
Amuru	21	2.992872	32.039181	left	bottom	#e60033	red
Arua	6	3.023060498	30.91390337	left	bottom	#2ca9e1	blue
Bududa	1	1.009488297	34.33321951	left	bottom	#4c6473	woven_kimono-storage
Bunagana	2	-1.298063974	29.59392489	left	bottom	#2ca9e1	blue
Busia	11	0.471720121	34.08873068	left	top	#e60033	red
Elegu	1	3.610114541	32.06373262	right	top	#4c6473	woven_kimono-storage
Goli	1	2.38870537	31.03234288	right	bottom	#4c6473	woven_kimono-storage
Gulu	7	2.774977964	32.30014725	left	top	#2ca9e1	blue
Iganga	1	0.617410986	33.48718618	right	bottom	#4c6473	woven_kimono-storage
Jinja	7	0.444387	33.21196	left	bottom	#2ca9e1	blue
Kaberamaido	1	1.951937904	33.22100384	left	bottom	#4c6473	woven_kimono-storage
Kampala	148	0.341868	32.581613	right	bottom	#e60033	red
Kitgum	31	3.27833333	32.88666667	left	top	#e60033	red
Lira	1	2.24526	32.894718	left	top	#4c6473	woven_kimono-storage
Luwero	4	0.842814	32.493065	left	top	#2ca9e1	blue
Malaba	30	0.637096064	34.27011734	left	top	#e60033	red
Masaka	4	-0.3250998	31.7541632	right	bottom	#2ca9e1	blue
Mbale	5	1.07857	34.181084	right	top	#2ca9e1	blue
Mbarara	1	-0.607185	30.655893	left	top	#4c6473	woven_kimono-storage
Moroto	5	2.5314579	34.6619729	left	bottom	#2ca9e1	blue
Moyo	2	3.688909616	31.8993969	left	bottom	#2ca9e1	blue
Mutukula	2	-1.004848819	31.41499761	left	top	#2ca9e1	blue
Namisindwa	3	0.980614	34.362687	left	top	#2ca9e1	blue
Nebbi	1	2.454494969	31.27759877	left	bottom	#4c6473	woven_kimono-storage
Ntoroko	1	1.051084	30.53791	left	top	#4c6473	woven_kimono-storage
Sironko	1	1.158335413	34.31410103	left	bottom	#4c6473	woven_kimono-storage
Soroti	6	1.717858086	33.61395819	left	bottom	#2ca9e1	blue
Tororo	10	0.686500221	34.18267236	left	bottom	#e60033	red
Wakiso	17	0.341868	32.581613	right	top	#e60033	red
